# Supplementary material for: Microbiome study of a coupled aquaponic system: unveiling the independency of bacterial communities and their beneficial influences among different compartments
Source: Sci Rep. 2023 Nov 11;13:19704. doi: 10.1038/s41598-023-47081-0 (PMC10640640; doi:10.1038/s41598-023-47081-0)
Supplement: Supplementary file 5 — Supplementary Table S1. [file 41598_2023_47081_MOESM5_ESM.xlsx]

## Sheet: Supplementary Table S1.
Supplementary Table S1. Values of mean relative abundances of all the bacterial phyla found in the different sample types at the initial (T1) and final (T2, 99 days) sampling points. Sampling: SP1, flathead grey mullet intestinal content; SP2, water from the solid sedimentation tank; SP3, bioballs from the biological filter tank; SP4, water from the hydroponic unit; SP5, lettuce roots; SP6, biofi…
	SP1-T1	SP1-T2	SP2-T1	SP2-T2	SP3-T1	SP3-T2	SP4-T1	SP4-T2	SP5-T1	SP5-T2	SP6-T1	SP6-T2
k__Bacteria|p__Proteobacteria	18.3461	15.6348	62.5638	62.8614	34.5451	43.2611	69.7917	62.0536	36.1395	50.9354	30.5697	35.2679
k__Bacteria|p__Firmicutes	49.6599	36.7543	17.5808	0.085034	0.701531	0.403912	2.65731	0.595238	0.935374	0.446429	0.829082	1.02041
k__Bacteria|p__Bacteroidota	2.76361	3.78238	5.39966	12.9039	21.8963	23.4269	10.5867	16.9218	12.2449	12.3937	8.5034	12.7126
k__Bacteria|p__Actinobacteriota	14.966	10.5426	8.12075	14.6684	4.08163	5.29337	11.8622	11.9048	3.52891	7.67432	8.99235	11.4583
k__Bacteria|p__Spirochaetota	0.042517	29.425	0	0	0.042517	0	0	0	0	0.0212585	0	0
k__Bacteria|p__Planctomycetota	9.43878	0.804553	0.680272	0	22.5765	12.6701	0.956633	0.042517	20.5145	13.3929	24.1284	13.7543
k__Bacteria|p__Verrucomicrobiota	2.14711	1.0989	1.02041	3.06122	8.22704	7.97194	1.10544	1.95578	13.244	2.76361	10.4804	7.86565
k__Bacteria|p__Chloroflexi	0.0212585	0.353218	0	0	2.91241	2.84864	0	0	3.46514	0.871599	3.65646	3.93282
k__Bacteria|p__Patescibacteria	0.212585	0.7604	0.0637755	5.54847	0.340136	0.170068	1.06293	4.95323	0.127551	0.106293	1.29677	0.765306
k__Bacteria|p__Myxococcota	0.085034	0.0735871	0	0	0.616497	1.1267	0.127551	0	1.87075	5.42092	1.33929	2.52976
k__Bacteria|p__Desulfobacterota	0.0637755	0.0392465	0	0.0637755	0.106293	0.042517	0.340136	0.042517	1.16922	2.01956	3.9966	2.27466
k__Bacteria|p__Nitrospirota	0	0	0	0	1.97704	0	0	0	3.97534	0.57398	2.16837	1.1267
k__Bacteria|p__Acidobacteriota	0	0.255102	0	0	0.637755	1.36054	0.318878	0.042517	0.403912	0.637755	0.807823	4.16667
k__Bacteria|p__Cyanobacteria	0.106293	0.240385	4.54932	0	0.042517	0.0637755	0	0	0.085034	0.659014	0.127551	0.85034
k__Bacteria|p__Gemmatimonadota	0	0.0147174	0	0	0.701531	0.297619	0.042517	0	0.892857	0.085034	1.46684	1.08418
k__Bacteria|p__Bdellovibrionota	0.042517	0.0637755	0.0212585	0.0212585	0.127551	0.297619	0.318878	0.14881	0.892857	1.42432	0.14881	0.382653
k__Bacteria|p__Unclassified	0.085034	0.0147174	0	0.276361	0.127551	0.0637755	0.531463	0.170068	0.170068	0.042517	0.552721	0.14881
k__Bacteria|p__Hydrogenedentes	0	0	0	0	0.255102	0.552721	0	0	0.042517	0.467687	0.488946	0.297619
k__Bacteria|p__Campylobacterota	0.510204	0.0343407	0	0.467687	0	0	0	0.892857	0	0	0	0
k__Bacteria|p__Fusobacteriota	1.46684	0.0147174	0	0	0	0	0	0	0	0	0	0.042517
k__Bacteria|p__Dependentiae	0.042517	0.0294349	0	0.042517	0.042517	0.0212585	0.127551	0.14881	0.106293	0	0.170068	0.106293
k__Bacteria|p__Deinococcota	0	0.0196232	0	0	0	0	0.170068	0	0	0.0212585	0.106293	0.14881
k__Bacteria|p__Armatimonadota	0	0.0196232	0	0	0	0	0	0.127551	0.0212585	0	0.106293	0
k__Bacteria|p__WPS-2	0	0.00490581	0	0	0.0212585	0.0637755	0	0	0.0212585	0.042517	0.042517	0
k__Bacteria|p__NB1-j	0	0	0	0	0	0.042517	0	0	0.0637755	0	0	0.0637755
k__Bacteria|p__Fibrobacterota	0	0	0	0	0	0	0	0	0.085034	0	0	0
k__Bacteria|p__Thermotogota	0	0.0147174	0	0	0	0	0	0	0	0	0	0
k__Bacteria|p__SAR324_clade(Marine_group_B)	0	0	0	0	0	0.0212585	0	0	0	0	0.0212585	0
k__Bacteria|p__FCPU426	0	0.00490581	0	0	0	0	0	0	0	0	0	0
k__Bacteria|p__Synergistota	0	0	0	0	0.0212585	0	0	0	0	0	0	0
