# Supplementary material for: Microbiome study of a coupled aquaponic system: unveiling the independency of bacterial communities and their beneficial influences among different compartments
Source: Sci Rep. 2023 Nov 11;13:19704. doi: 10.1038/s41598-023-47081-0 (PMC10640640; doi:10.1038/s41598-023-47081-0)
Supplement: Supplementary file 6 — Supplementary Table S2. [file 41598_2023_47081_MOESM6_ESM.xlsx]

## Sheet: Supplementary Table S2.
Supplementary Table S2. Values of mean relative abundances of all the bacterial families found in the different sample types at the initial (T1) and final (T2, 99 days) sampling points. Sampling: SP1, flathead grey mullet intestinal content; SP2, water from the solid sedimentation tank; SP3, bioballs from the biological filter tank; SP4, water from the hydroponic unit; SP5, lettuce roots; SP6, bi…
	SP1-T1	SP1-T2	SP2-T1	SP2-T2	SP3-T1	SP3-T2	SP4-T1	SP4-T2	SP5-T1	SP5-T2	SP6-T1	SP6-T2
k__Bacteria|p__Spirochaetota|c__Brevinematia|o__Brevinematales|f__Brevinemataceae	0.042517	29.4103	0	0	0	0	0	0	0	0	0	0
k__Bacteria|p__Proteobacteria|c__Alphaproteobacteria|o__Sphingomonadales|f__Sphingomonadaceae	0.0212585	0.392465	19.3665	8.92857	6.10119	6.52636	18.75	11.9473	5.82483	10.7143	4.84694	6.61139
k__Bacteria|p__Proteobacteria|c__Alphaproteobacteria|o__Reyranellales|f__Reyranellaceae	1.19048	1.88874	24.0646	9.90646	2.57228	0.212585	25.744	13.074	3.48639	0.552721	2.74235	0.956633
k__Bacteria|p__Planctomycetota|c__Planctomycetes|o__Pirellulales|f__Pirellulaceae	4.54932	0.706436	0.680272	0	12.4787	8.56718	0.85034	0	15.3486	11.7772	11.1395	9.69388
k__Bacteria|p__Firmicutes|c__Bacilli|o__Lactobacillales|f__Lactobacillaceae	0.446429	16.0027	1.21173	0	0.106293	0.0637755	0	0.467687	0.276361	0.042517	0	0
k__Bacteria|p__Proteobacteria|c__Alphaproteobacteria|o__Rhodobacterales|f__Rhodobacteraceae	1.78571	0.833987	3.86905	1.53061	10.2041	14.5621	5.44218	0.829082	3.40136	7.75935	6.14371	7.24915
k__Bacteria|p__Bacteroidota|c__Bacteroidia|o__Flavobacteriales|f__Flavobacteriaceae	0.488946	0.30416	2.78486	8.31207	4.59184	10.7143	1.59439	8.37585	1.59439	7.29167	4.29422	6.16497
k__Bacteria|p__Proteobacteria|c__Gammaproteobacteria|o__Burkholderiales|f__Comamonadaceae	0.680272	0.569074	3.27381	0.531463	3.72024	8.97109	2.08333	0.233844	12.7764	12.4787	2.29592	3.69898
k__Bacteria|p__Actinobacteriota|c__Actinobacteria|o__Micrococcales|f__Microbacteriaceae	3.7415	1.04984	3.40136	10.2253	0.0637755	0.744048	10.9056	9.71514	0.127551	0.14881	0.0637755	0.552721
k__Bacteria|p__Bacteroidota|c__Bacteroidia|o__Chitinophagales|f__Saprospiraceae	0	0.00490581	1.70068	0	12.4787	8.33333	1.46684	1.7432	8.09949	0.892857	2.46599	2.21088
k__Bacteria|p__Verrucomicrobiota|c__Verrucomicrobiae|o__Verrucomicrobiales|f__Rubritaleaceae	0.659014	0.220761	0	1.3818	5.71854	3.33759	0	1.80697	8.77976	2.10459	5.05952	5.31463
k__Bacteria|p__Firmicutes|c__Bacilli|o__Lactobacillales|f__Streptococcaceae	23.5757	1.05965	0	0	0.14881	0.042517	0	0	0	0	0	0
k__Bacteria|p__Proteobacteria|c__Gammaproteobacteria|o__Burkholderiales|f__Alcaligenaceae	0.0637755	0.0490581	1.23299	14.0731	0	0.085034	0.106293	11.6071	0	0	0	0
k__Bacteria|p__Actinobacteriota|c__Acidimicrobiia|o__Microtrichales|f__Microtrichaceae	6.03741	0.544545	0	0	2.44473	2.46599	0	0	2.06207	3.18878	4.74065	3.29507
k__Bacteria|p__Bacteroidota|c__Bacteroidia|o__Cytophagales|f__Spirosomaceae	0	0.024529	0.467687	1.61565	3.9966	3.23129	4.95323	1.50935	1.1267	2.91241	1.44558	2.99745
k__Bacteria|p__Proteobacteria|c__Gammaproteobacteria|o__Burkholderiales|f__Burkholderiaceae	0.0212585	0.309066	0.510204	11.2883	0	0.14881	0.680272	7.7381	0	0.318878	0.085034	0.361395
k__Bacteria|p__Actinobacteriota|c__Actinobacteria|o__Corynebacteriales|f__Mycobacteriaceae	1.84949	2.32535	1.16922	0.42517	0.14881	0.0637755	0.127551	0	0.191327	2.95493	1.93452	1.91327
k__Bacteria|p__Firmicutes|c__Bacilli|o__Bacillales|f__Bacillaceae	7.29167	2.05553	3.72024	0	0.127551	0.0212585	0.552721	0.0212585	0.0212585	0	0.085034	0.042517
k__Bacteria|p__Proteobacteria|c__Gammaproteobacteria|o__Legionellales|f__Legionellaceae	1.87075	1.3491	1.46684	0.531463	0.276361	0.340136	1.93452	1.31803	1.10544	0.871599	2.21088	0.935374
k__Bacteria|p__Proteobacteria|c__Gammaproteobacteria|o__Burkholderiales|f__Neisseriaceae	1.3818	0.00981162	0.106293	5.44218	0.0212585	0.0212585	0.659014	9.09864	0	0.446429	0.0637755	0.744048
k__Bacteria|p__Actinobacteriota|c__Actinobacteria|o__Corynebacteriales|f__Corynebacteriaceae	0.531463	3.44388	2.01956	0.042517	0	0	0.255102	0	0.0212585	0.0212585	0	0
k__Bacteria|p__Firmicutes|c__Clostridia|o__Lachnospirales|f__Lachnospiraceae	0.42517	3.56652	0.0212585	0.0637755	0.0212585	0.0212585	0.659014	0.042517	0.318878	0.0637755	0.318878	0.127551
k__Bacteria|p__Planctomycetota|c__Planctomycetes|o__Gemmatales|f__Gemmataceae	1.04167	0.0539639	0	0	3.67772	0	0	0	1.84949	0.765306	8.60969	1.19048
k__Bacteria|p__Proteobacteria|c__Gammaproteobacteria|o__Enterobacterales|f__Shewanellaceae	0.085034	3.76766	0.170068	0.127551	0	0.0212585	0.0637755	0.0212585	0	0	0	0
k__Bacteria|p__Verrucomicrobiota|c__Verrucomicrobiae|o__Verrucomicrobiales|f__DEV007	0.361395	0.583791	0	0	1.78571	2.93367	0.0212585	0	1.65816	0.085034	3.6352	1.67942
k__Bacteria|p__Planctomycetota|c__Planctomycetes|o__Planctomycetales|f__Rubinisphaeraceae	1.27551	0.0392465	0	0	3.52891	2.80612	0	0	0.340136	0.361395	3.44388	1.4881
k__Bacteria|p__Firmicutes|c__Clostridia|o__Oscillospirales|f__Ruminococcaceae	0.106293	1.91817	4.20918	0	0.042517	0.0212585	0.552721	0	0	0.042517	0	0
k__Bacteria|p__Chloroflexi|c__Anaerolineae|o__Caldilineales|f__Caldilineaceae	0	0.00981162	0	0	1.23299	1.93452	0	0	2.67857	0.680272	3.29507	2.8699
k__Bacteria|p__Proteobacteria|c__Alphaproteobacteria|o__Rhizobiales|f__Rhizobiaceae	1.08418	0.578885	0	0	1.53061	1.50935	0.170068	0.170068	0.446429	2.21088	1.44558	1.29677
k__Bacteria|p__Proteobacteria|c__Gammaproteobacteria|o__Pseudomonadales|f__Pseudomonadaceae	0.233844	1.39816	1.31803	0.085034	0.722789	0.276361	0.403912	0.233844	1.4881	0.744048	0.233844	0.318878
k__Bacteria|p__Proteobacteria|c__Gammaproteobacteria|o__Enterobacterales|f__Aeromonadaceae	3.40136	0.838893	0.0212585	0.0212585	0.0212585	0.807823	0	0.340136	1.04167	1.06293	0.085034	0.722789
k__Bacteria|p__Nitrospirota|c__Nitrospiria|o__Nitrospirales|f__Nitrospiraceae	0	0	0	0	1.97704	0	0	0	3.97534	0.57398	2.16837	1.1267
k__Bacteria|p__Firmicutes|c__Clostridia|o__Peptostreptococcales-Tissierellales|f__Family_XI	1.9983	1.66797	0	0	0	0	0	0	0	0	0	0
k__Bacteria|p__Proteobacteria|c__Alphaproteobacteria|o__Rhizobiales|f__Devosiaceae	0	0.112834	0.829082	1.27551	0.382653	0.914116	0.637755	0.170068	0.510204	0.85034	1.06293	1.76446
k__Bacteria|p__Firmicutes|c__Clostridia|o__Clostridiales|f__Clostridiaceae	1.87075	1.17249	0.276361	0	0.127551	0.106293	0.0212585	0	0.276361	0.233844	0.318878	0.382653
k__Bacteria|p__Firmicutes|c__Bacilli|o__Erysipelotrichales|f__Erysipelotrichaceae	0.42517	0.799647	4.65561	0	0	0	0	0.042517	0	0	0	0
k__Bacteria|p__Proteobacteria|c__Alphaproteobacteria|o__Caulobacterales|f__Hyphomonadaceae	0	0	0	0	1.04167	1.27551	0	0	0.829082	2.82738	0.701531	1.87075
k__Bacteria|p__Bacteroidota|c__Bacteroidia|o__Sphingobacteriales|f__Sphingobacteriaceae	0.042517	0.500392	0	2.23214	0	0	0.680272	3.125	0	0.127551	0	0.085034
k__Bacteria|p__Proteobacteria|c__Gammaproteobacteria|o__Enterobacterales|f__Alteromonadaceae	0	0.0441523	0.361395	1.19048	0.0212585	0	5.3784	0.956633	0.14881	0	0	0
k__Bacteria|p__Myxococcota|c__Polyangia|o__Nannocystales|f__Nannocystaceae	0.085034	0.0196232	0	0	0	0.829082	0	0	0.042517	5.03827	0.212585	1.84949
k__Bacteria|p__Proteobacteria|c__Gammaproteobacteria|o__Burkholderiales|f__Methylophilaceae	0	0.024529	0	0.871599	0.744048	0.403912	0	0.340136	0.680272	1.78571	1.59439	1.40306
k__Bacteria|p__Planctomycetota|c__Planctomycetes|o__Isosphaerales|f__Isosphaeraceae	2.27466	0.00490581	0	0	2.01956	0.297619	0.0212585	0.042517	1.87075	0.14881	0.637755	0.403912
k__Bacteria|p__Firmicutes|c__Clostridia|o__Peptostreptococcales-Tissierellales|f__Peptostreptococcaceae	2.29592	1.1823	0.0212585	0	0.0212585	0.0637755	0	0	0	0	0	0
k__Bacteria|p__Actinobacteriota|c__Acidimicrobiia|o__Microtrichales|f__Ilumatobacteraceae	0	0.328689	0	0.85034	0.212585	1.53061	0	0.042517	0.0637755	0.212585	0.510204	2.44473
k__Bacteria|p__Bacteroidota|c__Bacteroidia|o__Bacteroidales|f__Prevotellaceae	0	1.55024	0	0	0.085034	0	0	0	0.0212585	0.042517	0	0
k__Bacteria|p__Patescibacteria|c__Gracilibacteria|o__Gracilibacteria|f__Gracilibacteria	0	0.0441523	0	4.40051	0	0.0212585	0	1.82823	0	0	0	0.212585
k__Bacteria|p__Acidobacteriota|c__Vicinamibacteria|o__Vicinamibacterales|f__Vicinamibacteraceae	0	0.0441523	0	0	0.085034	1.25425	0	0	0.276361	0.255102	0.786565	3.67772
k__Bacteria|p__Cyanobacteria|c__Vampirivibrionia|o__Gastranaerophilales|f__Gastranaerophilales	0	0.186421	4.54932	0	0	0	0	0	0	0.042517	0	0
k__Bacteria|p__Firmicutes|c__Bacilli|o__Bacillales|f__Planococcaceae	1.91327	0.755495	0	0	0	0.042517	0	0	0	0	0.042517	0.085034
k__Bacteria|p__Desulfobacterota|c__Desulfuromonadia|o__PB19|f__PB19	0	0	0	0.0212585	0.085034	0.042517	0	0	1.1267	2.01956	1.72194	0.042517
k__Bacteria|p__Proteobacteria|c__Gammaproteobacteria|o__Xanthomonadales|f__Xanthomonadaceae	0	0.0539639	0	0.0637755	0.212585	0.042517	0	0	0	1.65816	0.510204	2.14711
k__Bacteria|p__Proteobacteria|c__Gammaproteobacteria|o__Pseudomonadales|f__Halomonadaceae	0	0.642661	0.403912	0.0637755	0.0212585	0	0.595238	0	0	0.829082	0	0
k__Bacteria|p__Proteobacteria|c__Gammaproteobacteria|o__Pseudomonadales|f__Moraxellaceae	2.31718	0.500392	0	0	0	0.106293	0	0	0	0.0637755	0	0
k__Bacteria|p__Gemmatimonadota|c__Gemmatimonadetes|o__Gemmatimonadales|f__Gemmatimonadaceae	0	0.0147174	0	0	0.680272	0.233844	0	0	0.892857	0.085034	1.46684	1.08418
k__Bacteria|p__Firmicutes|c__Bacilli|o__Staphylococcales|f__Staphylococcaceae	0.892857	0.81927	0	0	0	0	0.0212585	0	0.0212585	0	0	0
k__Bacteria|p__Proteobacteria|c__Gammaproteobacteria|o__Enterobacterales|f__Pseudoalteromonadaceae	0	0	0	4.31548	0	0	0.0212585	0.0637755	0	0	0	0
k__Bacteria|p__Desulfobacterota|c__Desulfuromonadia|o__Unclassified|f__Unclassified	0	0	0	0	0.0212585	0	0	0	0	0	2.12585	2.23214
k__Bacteria|p__Proteobacteria|c__Alphaproteobacteria|o__Caulobacterales|f__Caulobacteraceae	0.0212585	0.171703	1.59439	0	0.127551	0.127551	1.21173	0.0212585	0.0212585	0.127551	0.233844	0.0637755
k__Bacteria|p__Proteobacteria|c__Alphaproteobacteria|o__Acetobacterales|f__Acetobacteraceae	0.0212585	0.0343407	1.02041	0.085034	0.99915	0.127551	0.892857	0.0212585	0.042517	0.042517	0.85034	0.042517
k__Bacteria|p__Verrucomicrobiota|c__Chlamydiae|o__Chlamydiales|f__Simkaniaceae	0.99915	0.0343407	0.0212585	0.0637755	0.233844	0.297619	0.127551	0	1.14796	0	1.21173	0.0212585
k__Bacteria|p__Firmicutes|c__Bacilli|o__Lactobacillales|f__Vagococcaceae	1.44558	0.613226	0	0	0	0	0	0	0	0	0	0
k__Bacteria|p__Patescibacteria|c__Saccharimonadia|o__Saccharimonadales|f__Saccharimonadales	0.14881	0.215856	0.042517	0.680272	0.255102	0.085034	0.042517	0.595238	0	0.0212585	0.85034	0.233844
k__Bacteria|p__Firmicutes|c__Clostridia|o__Oscillospirales|f__Oscillospiraceae	0.0637755	0.681907	0.829082	0	0	0	0	0	0	0	0	0
k__Bacteria|p__Firmicutes|c__Clostridia|o__Clostridia_UCG-014|f__Clostridia_UCG-014	0.106293	0.770212	0	0.0212585	0	0	0.340136	0	0	0	0	0
k__Bacteria|p__Myxococcota|c__Polyangia|o__Polyangiales|f__Sandaracinaceae	0	0.0539639	0	0	0.467687	0.042517	0.127551	0	1.61565	0.127551	0.892857	0.191327
k__Bacteria|p__Proteobacteria|c__Alphaproteobacteria|o__Rhizobiales|f__Xanthobacteraceae	0.85034	0.220761	0	0	0.318878	0.233844	0.0637755	0	0.552721	0	0.531463	0.14881
k__Bacteria|p__Verrucomicrobiota|c__Verrucomicrobiae|o__Verrucomicrobiales|f__Verrucomicrobiaceae	0.0212585	0.00490581	0.531463	0	0.191327	0.977891	0.127551	0	0.85034	0.191327	0.361395	0.127551
k__Bacteria|p__Bacteroidota|c__Bacteroidia|o__Chitinophagales|f__Chitinophagaceae	0	0.0784929	0	0.488946	0.127551	0	0.403912	1.3818	0.170068	0.233844	0	0.212585
k__Bacteria|p__Proteobacteria|c__Alphaproteobacteria|o__Rhizobiales|f__Rhizobiales_Incertae_Sedis	0	0.191327	0	0.446429	0.318878	0.297619	0.0212585	0.807823	0.085034	0.233844	0.042517	0.233844
k__Bacteria|p__Proteobacteria|c__Gammaproteobacteria|o__Burkholderiales|f__Nitrosomonadaceae	0	0.0147174	0	0	0.510204	2.04082	0	0	0.212585	0.297619	0.085034	0.106293
k__Bacteria|p__Chloroflexi|c__Chloroflexia|o__Chloroflexales|f__Herpetosiphonaceae	0	0.0490581	0	0	1.53061	0.722789	0	0	0.722789	0	0.0212585	0
k__Bacteria|p__Firmicutes|c__Clostridia|o__Christensenellales|f__Christensenellaceae	0	0.500392	0.616497	0	0	0.0212585	0.233844	0	0	0	0	0
k__Bacteria|p__Actinobacteriota|c__Thermoleophilia|o__Solirubrobacterales|f__67-14	0.0637755	0.0539639	0	0	0.106293	0.0212585	0	0	0	0.0637755	0.807823	1.70068
k__Bacteria|p__Bacteroidota|c__Bacteroidia|o__Bacteroidales|f__Rikenellaceae	0	0.593603	0.318878	0	0	0	0	0.106293	0	0	0	0
k__Bacteria|p__Firmicutes|c__Negativicutes|o__Veillonellales-Selenomonadales|f__Veillonellaceae	0.892857	0.147174	1.40306	0	0	0	0	0	0	0.0637755	0	0
k__Bacteria|p__Actinobacteriota|c__Actinobacteria|o__PeM15|f__PeM15	0	0.0441523	0	1.36054	0	0	0.318878	0.956633	0	0	0	0.085034
k__Bacteria|p__Proteobacteria|c__Gammaproteobacteria|o__Pseudomonadales|f__Halieaceae	0	0.0343407	0	0	1.27551	0.170068	0	0	0.318878	0.276361	0.637755	0.085034
k__Bacteria|p__Actinobacteriota|c__Actinobacteria|o__Micrococcales|f__Micrococcaceae	0.297619	0.382653	0.786565	0	0	0	0	0	0	0.14881	0	0
k__Bacteria|p__Proteobacteria|c__Gammaproteobacteria|o__Enterobacterales|f__Enterobacteriaceae	0.488946	0.294349	0.701531	0.0637755	0	0	0.361395	0	0	0	0	0
k__Bacteria|p__Proteobacteria|c__Gammaproteobacteria|o__Burkholderiales|f__Oxalobacteraceae	0.042517	0.235479	0	0.0637755	0.14881	0.829082	0	0	0	0.659014	0	0.106293
k__Bacteria|p__Proteobacteria|c__Alphaproteobacteria|o__Rhizobiales|f__Hyphomicrobiaceae	0.191327	0.0735871	0	0	0.127551	0.892857	0	0	0.170068	0.318878	0.0212585	0.659014
k__Bacteria|p__Firmicutes|c__Bacilli|o__Lactobacillales|f__Unclassified	2.33844	0.0686813	0	0	0	0	0	0.0212585	0	0	0	0
k__Bacteria|p__Proteobacteria|c__Gammaproteobacteria|o__Xanthomonadales|f__Rhodanobacteraceae	0	0.103022	0.042517	0	0.042517	0.297619	0.042517	0	0.722789	0.892857	0.042517	0.0212585
k__Bacteria|p__Proteobacteria|c__Alphaproteobacteria|o__Rhizobiales|f__Beijerinckiaceae	0.233844	0.191327	0	0	0	0.488946	0	0	0	0.106293	0.382653	0.42517
k__Bacteria|p__Actinobacteriota|c__Acidimicrobiia|o__Microtrichales|f__Iamiaceae	0.616497	0.0637755	0	0	0.297619	0.191327	0	0	0.233844	0.276361	0.467687	0.085034
k__Bacteria|p__Verrucomicrobiota|c__Verrucomicrobiae|o__Opitutales|f__Opitutaceae	0	0	0.255102	1.04167	0.0212585	0	0.595238	0.0212585	0.170068	0.127551	0.0212585	0.14881
k__Bacteria|p__Bacteroidota|c__Bacteroidia|o__Flavobacteriales|f__Weeksellaceae	0.616497	0.225667	0.042517	0	0	0	0.722789	0	0	0	0	0.0212585
k__Bacteria|p__Patescibacteria|c__Gracilibacteria|o__JGI_0000069-P22|f__JGI_0000069-P22	0	0	0	0.085034	0	0	0.0212585	2.01956	0	0	0.0212585	0.127551
k__Bacteria|p__Bacteroidota|c__Bacteroidia|o__Bacteroidales|f__Bacteroidaceae	0.85034	0.294349	0	0.042517	0	0	0.042517	0	0	0.042517	0	0
k__Bacteria|p__Proteobacteria|c__Gammaproteobacteria|o__Diplorickettsiales|f__Diplorickettsiaceae	0	0.00490581	0.637755	0.106293	0.042517	0.0212585	0.340136	0.14881	0.127551	0.0637755	0.552721	0.170068
k__Bacteria|p__Unclassified|c__Unclassified|o__Unclassified|f__Unclassified	0.085034	0.0147174	0	0.276361	0.127551	0.0637755	0.531463	0.170068	0.170068	0.042517	0.552721	0.14881
k__Bacteria|p__Actinobacteriota|c__Acidimicrobiia|o__Microtrichales|f__uncultured	0.042517	0.0883046	0	0	0.361395	0.042517	0	0.977891	0.14881	0	0	0.191327
k__Bacteria|p__Hydrogenedentes|c__Hydrogenedentia|o__Hydrogenedentiales|f__Hydrogenedensaceae	0	0	0	0	0.255102	0.552721	0	0	0.042517	0.467687	0.488946	0.297619
k__Bacteria|p__Bdellovibrionota|c__Bdellovibrionia|o__Bdellovibrionales|f__Bdellovibrionaceae	0	0.024529	0.0212585	0	0.0637755	0.191327	0.042517	0.106293	0.85034	0.318878	0.127551	0.276361
k__Bacteria|p__Actinobacteriota|c__Coriobacteriia|o__Coriobacteriales|f__Coriobacteriales_Incertae_Sedis	0	0.475863	0	0	0	0	0	0	0	0	0	0
k__Bacteria|p__Campylobacterota|c__Campylobacteria|o__Campylobacterales|f__Arcobacteraceae	0.488946	0.0343407	0	0.467687	0	0	0	0.892857	0	0	0	0
k__Bacteria|p__Chloroflexi|c__Chloroflexia|o__Thermomicrobiales|f__JG30-KF-CM45	0	0.132457	0	0	0.0212585	0.0212585	0	0	0.0212585	0.170068	0.233844	0.956633
k__Bacteria|p__Actinobacteriota|c__Actinobacteria|o__Frankiales|f__Sporichthyaceae	0	0.00490581	0	1.72194	0	0	0	0.14881	0	0	0	0.085034
k__Bacteria|p__Actinobacteriota|c__Actinobacteria|o__Propionibacteriales|f__Nocardioidaceae	0.297619	0.0441523	0	0	0.042517	0.085034	0	0	0	0.637755	0.0212585	0.659014
k__Bacteria|p__Firmicutes|c__Bacilli|o__Mycoplasmatales|f__Mycoplasmataceae	0	0.441523	0	0	0	0	0	0	0	0	0	0
k__Bacteria|p__Proteobacteria|c__Gammaproteobacteria|o__Gammaproteobacteria_Incertae_Sedis|f__Unknown_Family	0	0	0.297619	0	0.0212585	0	0.14881	0	0.106293	0.595238	0.106293	0.637755
k__Bacteria|p__Firmicutes|c__Bacilli|o__Lactobacillales|f__Enterococcaceae	0.914116	0.206044	0	0	0	0	0	0	0	0	0	0
k__Bacteria|p__Firmicutes|c__Bacilli|o__Paenibacillales|f__Paenibacillaceae	0	0.309066	0.361395	0	0	0	0.0637755	0	0	0	0	0.0212585
k__Bacteria|p__Proteobacteria|c__Alphaproteobacteria|o__Rickettsiales|f__Rickettsiaceae	0	0.0588697	0	0.085034	0.085034	0.0212585	1.06293	0.127551	0.0212585	0	0	0.127551
k__Bacteria|p__Proteobacteria|c__Gammaproteobacteria|o__Pseudomonadales|f__Cellvibrionaceae	0	0	0.722789	0.0212585	0	0	0	0.0212585	0.680272	0.233844	0.0212585	0.0637755
k__Bacteria|p__Actinobacteriota|c__Actinobacteria|o__Bifidobacteriales|f__Bifidobacteriaceae	0	0.387559	0	0	0	0	0	0	0	0	0	0
k__Bacteria|p__Verrucomicrobiota|c__Verrucomicrobiae|o__Pedosphaerales|f__Pedosphaeraceae	0	0.00981162	0	0.0637755	0.212585	0.106293	0.191327	0.0212585	0.510204	0.0637755	0	0.361395
k__Bacteria|p__Fusobacteriota|c__Fusobacteriia|o__Fusobacteriales|f__Fusobacteriaceae	1.46684	0.0147174	0	0	0	0	0	0	0	0	0	0
k__Bacteria|p__Planctomycetota|c__Planctomycetes|o__Planctomycetales|f__Schlesneriaceae	0.276361	0	0	0	0.127551	0.14881	0.085034	0	0.488946	0.0637755	0.170068	0.170068
k__Bacteria|p__Proteobacteria|c__Alphaproteobacteria|o__Azospirillales|f__Azospirillales_Incertae_Sedis	0	0	0	0	0.191327	0.127551	0	0	0.0637755	0.233844	0.765306	0.127551
k__Bacteria|p__Proteobacteria|c__Gammaproteobacteria|o__Enterobacterales|f__Morganellaceae	1.31803	0.0441523	0	0	0	0	0	0	0	0	0	0
k__Bacteria|p__Planctomycetota|c__OM190|o__OM190|f__OM190	0	0	0	0	0.106293	0.659014	0	0	0.127551	0.106293	0.042517	0.42517
k__Bacteria|p__Verrucomicrobiota|c__Chlamydiae|o__Chlamydiales|f__Parachlamydiaceae	0	0.15208	0	0	0.0637755	0.276361	0	0	0.042517	0.127551	0.14881	0.127551
k__Bacteria|p__Actinobacteriota|c__Coriobacteriia|o__Coriobacteriales|f__Coriobacteriaceae	0	0.323783	0	0	0	0	0	0	0	0	0	0
k__Bacteria|p__Proteobacteria|c__Alphaproteobacteria|o__Azospirillales|f__Azospirillaceae	0.0212585	0.0981162	0	0	0	0	0.935374	0	0	0	0	0
k__Bacteria|p__Acidobacteriota|c__Blastocatellia|o__Blastocatellales|f__Blastocatellaceae	0	0.0932104	0	0	0	0.042517	0	0	0.0637755	0.382653	0	0.467687
k__Bacteria|p__Actinobacteriota|c__Actinobacteria|o__Micrococcales|f__Brevibacteriaceae	0	0.196232	0.446429	0	0	0	0.042517	0	0	0	0	0
k__Bacteria|p__Bdellovibrionota|c__Oligoflexia|o__Oligoflexales|f__Oligoflexaceae	0.042517	0.0147174	0	0	0	0.0637755	0	0	0.0212585	1.02041	0	0.106293
k__Bacteria|p__Actinobacteriota|c__Actinobacteria|o__Propionibacteriales|f__Propionibacteriaceae	0.255102	0.21095	0	0	0	0	0.127551	0	0	0	0	0
k__Bacteria|p__Firmicutes|c__Bacilli|o__Erysipelotrichales|f__Erysipelatoclostridiaceae	0.042517	0.264914	0	0	0.0212585	0	0.085034	0	0	0	0	0
k__Bacteria|p__Firmicutes|c__Clostridia|o__Oscillospirales|f__Butyricicoccaceae	0	0.235479	0.255102	0	0	0	0	0	0	0	0.0212585	0
k__Bacteria|p__Firmicutes|c__Clostridia|o__Unclassified|f__Unclassified	0.042517	0.264914	0	0	0	0	0.106293	0	0	0	0	0
k__Bacteria|p__Proteobacteria|c__Alphaproteobacteria|o__Micavibrionales|f__Micavibrionaceae	0	0	0	0	0.340136	0	0.233844	0.0637755	0	0.0212585	0.510204	0.127551
k__Bacteria|p__Cyanobacteria|c__Cyanobacteriia|o__Cyanobacteriales|f__Oscillatoriaceae	0.106293	0	0	0	0.0212585	0	0	0	0	0.595238	0.0637755	0.488946
k__Bacteria|p__Proteobacteria|c__Gammaproteobacteria|o__Burkholderiales|f__Unclassified	0	0	0	0.085034	0.0212585	0.212585	0	0.701531	0	0	0.042517	0.212585
k__Bacteria|p__Bacteroidota|c__Bacteroidia|o__Cytophagales|f__Microscillaceae	0	0	0	0	0	0.871599	0	0	0	0.127551	0.0212585	0.233844
k__Bacteria|p__Bacteroidota|c__Bacteroidia|o__Cytophagales|f__Cyclobacteriaceae	0	0	0.085034	0.085034	0.276361	0.042517	0.170068	0	0.191327	0	0.042517	0.340136
k__Bacteria|p__Bacteroidota|c__Bacteroidia|o__Sphingobacteriales|f__NS11-12_marine_group	0	0	0	0.0637755	0	0.0212585	0.191327	0.57398	0.191327	0	0.106293	0.0212585
k__Bacteria|p__Firmicutes|c__Bacilli|o__Lactobacillales|f__Carnobacteriaceae	0.212585	0.220761	0	0	0	0	0	0	0	0	0	0
k__Bacteria|p__Proteobacteria|c__Alphaproteobacteria|o__Rhizobiales|f__Unclassified	0	0	0	0	1.08418	0.0212585	0	0	0.0212585	0	0.0212585	0
k__Bacteria|p__Proteobacteria|c__Gammaproteobacteria|o__Pseudomonadales|f__Pseudohongiellaceae	0	0	0	0	0.106293	0	0	0.722789	0.085034	0	0.106293	0.042517
k__Bacteria|p__Bacteroidota|c__Bacteroidia|o__Flavobacteriales|f__Crocinitomicaceae	0.0212585	0	0	0.042517	0.042517	0	0.127551	0.106293	0.318878	0.127551	0.0212585	0.233844
k__Bacteria|p__Proteobacteria|c__Gammaproteobacteria|o__Burkholderiales|f__Rhodocyclaceae	0	0.0441523	0	0	0.233844	0.106293	0	0	0.297619	0.042517	0.127551	0
k__Bacteria|p__Actinobacteriota|c__Actinobacteria|o__Corynebacteriales|f__Nocardiaceae	0	0.0735871	0	0	0.170068	0	0	0	0.340136	0	0.0212585	0.0637755
k__Bacteria|p__Proteobacteria|c__Alphaproteobacteria|o__Dongiales|f__Dongiaceae	0	0	0	0	0	0	0	0	0.106293	0.744048	0	0.0637755
k__Bacteria|p__Patescibacteria|c__Gracilibacteria|o__Absconditabacteriales_(SR1)|f__Absconditabacteriales_(SR1)	0	0	0	0	0	0	0.892857	0	0	0	0	0
k__Bacteria|p__Proteobacteria|c__Alphaproteobacteria|o__Paracaedibacterales|f__Paracaedibacteraceae	0	0	0.042517	0.0637755	0.0212585	0.0637755	0	0.106293	0.0212585	0.127551	0.0212585	0.42517
k__Bacteria|p__Proteobacteria|c__Gammaproteobacteria|o__Pseudomonadales|f__KI89A_clade	0	0	0	0	0.0637755	0.0212585	0	0	0.127551	0.14881	0.361395	0.170068
k__Bacteria|p__Proteobacteria|c__Gammaproteobacteria|o__Unclassified|f__Unclassified	0	0.0196232	0.085034	0.042517	0.0212585	0.106293	0.127551	0.085034	0.0212585	0.0637755	0.106293	0.14881
k__Bacteria|p__Actinobacteriota|c__Coriobacteriia|o__Coriobacteriales|f__Atopobiaceae	0	0.196232	0	0	0	0	0	0	0	0	0	0
k__Bacteria|p__Proteobacteria|c__Alphaproteobacteria|o__Unclassified|f__Unclassified	0	0.0392465	0	0	0.042517	0.106293	0.085034	0	0	0.0637755	0.212585	0.170068
k__Bacteria|p__Firmicutes|c__Bacilli|o__Brevibacillales|f__Brevibacillaceae	0.829082	0	0	0	0	0	0	0	0	0	0	0
k__Bacteria|p__Proteobacteria|c__Gammaproteobacteria|o__uncultured|f__uncultured	0.14881	0	0.085034	0	0.106293	0.085034	0.191327	0.042517	0.042517	0.0637755	0	0.0212585
k__Bacteria|p__Firmicutes|c__Bacilli|o__Aneurinibacillales|f__Aneurinibacillaceae	0.680272	0.0196232	0	0	0	0	0	0	0	0	0	0
k__Bacteria|p__Planctomycetota|c__Phycisphaerae|o__Phycisphaerales|f__Phycisphaeraceae	0	0	0	0	0.191327	0.127551	0	0	0.042517	0.14881	0	0.233844
k__Bacteria|p__Chloroflexi|c__KD4-96|o__KD4-96|f__KD4-96	0	0.161892	0	0	0	0	0	0	0	0	0	0
k__Bacteria|p__Patescibacteria|c__Parcubacteria|o__Candidatus_Nomurabacteria|f__Candidatus_Nomurabacteria	0	0.0441523	0	0.106293	0	0	0	0.382653	0	0	0.0212585	0
k__Bacteria|p__Proteobacteria|c__Gammaproteobacteria|o__Coxiellales|f__Coxiellaceae	0	0.00981162	0.212585	0.361395	0	0	0	0.042517	0	0	0	0.0212585
k__Bacteria|p__Firmicutes|c__Clostridia|o__Oscillospirales|f__UCG-010	0	0.156986	0	0	0	0	0	0	0	0	0	0
k__Bacteria|p__Proteobacteria|c__Alphaproteobacteria|o__Thalassobaculales|f__Thalassobaculaceae	0	0	0	0.042517	0	0	0	0.595238	0	0	0	0.0212585
k__Bacteria|p__Bacteroidota|c__Bacteroidia|o__Sphingobacteriales|f__env.OPS_17	0	0	0	0	0	0.085034	0	0	0	0.488946	0	0.0637755
k__Bacteria|p__Planctomycetota|c__Planctomycetes|o__Planctomycetales|f__Gimesiaceae	0.0212585	0	0	0	0.403912	0.042517	0	0	0.0637755	0	0	0.106293
k__Bacteria|p__Acidobacteriota|c__Acidobacteriae|o__Bryobacterales|f__Bryobacteraceae	0	0.0637755	0	0	0.255102	0.0212585	0	0	0.0637755	0	0	0
k__Bacteria|p__Bacteroidota|c__Bacteroidia|o__Chitinophagales|f__uncultured	0	0.00490581	0	0	0.170068	0.0212585	0	0	0.382653	0	0	0.0212585
k__Bacteria|p__Patescibacteria|c__Parcubacteria|o__Unclassified|f__Unclassified	0	0.142268	0	0	0	0	0	0	0	0	0	0
k__Bacteria|p__Patescibacteria|c__Saccharimonadia|o__Saccharimonadales|f__LWQ8	0.0212585	0.00490581	0	0	0.0637755	0	0	0.0212585	0.106293	0.042517	0.276361	0.0637755
k__Bacteria|p__Proteobacteria|c__Alphaproteobacteria|o__Caedibacterales|f__Caedibacteraceae	0	0	0	0.0637755	0.042517	0.0212585	0.446429	0	0	0	0.0212585	0
k__Bacteria|p__Proteobacteria|c__Gammaproteobacteria|o__Enterobacterales|f__Pasteurellaceae	0.552721	0	0	0	0	0	0.0212585	0	0	0	0	0
k__Bacteria|p__Myxococcota|c__Polyangia|o__Polyangiales|f__Polyangiaceae	0	0	0	0	0	0.106293	0	0	0	0.170068	0	0.297619
k__Bacteria|p__Acidobacteriota|c__Vicinamibacteria|o__Vicinamibacterales|f__uncultured	0	0.0539639	0	0	0	0	0.318878	0	0	0	0	0
k__Bacteria|p__Bacteroidota|c__Bacteroidia|o__Bacteroidales|f__Muribaculaceae	0	0.127551	0	0	0	0	0	0	0	0	0	0
k__Bacteria|p__Firmicutes|c__Bacilli|o__Exiguobacterales|f__Exiguobacteraceae	0.0212585	0.0441523	0	0	0	0	0	0	0	0	0.0212585	0.276361
k__Bacteria|p__Firmicutes|c__Clostridia|o__Peptostreptococcales-Tissierellales|f__Anaerovoracaceae	0.0637755	0.0932104	0	0	0.042517	0	0	0	0	0	0	0
k__Bacteria|p__Patescibacteria|c__Microgenomatia|o__Candidatus_Woesebacteria|f__Candidatus_Woesebacteria	0	0.117739	0	0	0	0	0	0	0	0	0	0
k__Bacteria|p__Actinobacteriota|c__Coriobacteriia|o__Coriobacteriales|f__Eggerthellaceae	0.085034	0.0784929	0	0	0	0	0.0637755	0	0	0	0	0
k__Bacteria|p__Proteobacteria|c__Gammaproteobacteria|o__Burkholderiales|f__TRA3-20	0	0	0	0	0.0212585	0	0	0	0.042517	0	0.14881	0.276361
k__Bacteria|p__Firmicutes|c__Clostridia|o__Oscillospirales|f__[Eubacterium]_coprostanoligenes_group	0	0.107928	0	0	0	0	0	0	0	0	0	0
k__Bacteria|p__Proteobacteria|c__Gammaproteobacteria|o__Enterobacterales|f__Yersiniaceae	0	0.107928	0	0	0	0	0	0	0	0	0	0
k__Bacteria|p__Bdellovibrionota|c__Oligoflexia|o__0319-6G20|f__0319-6G20	0	0.00490581	0	0	0.042517	0.042517	0.276361	0.042517	0	0	0.0212585	0
k__Bacteria|p__Myxococcota|c__Polyangia|o__mle1-27|f__mle1-27	0	0	0	0	0.14881	0	0	0	0.0637755	0	0.233844	0
k__Bacteria|p__Proteobacteria|c__Gammaproteobacteria|o__Burkholderiales|f__Sutterellaceae	0	0.103022	0	0	0	0	0	0	0	0	0	0
k__Bacteria|p__Verrucomicrobiota|c__Verrucomicrobiae|o__Chthoniobacterales|f__Xiphinematobacteraceae	0	0.0147174	0	0.361395	0	0.0212585	0	0	0	0	0	0
k__Bacteria|p__Actinobacteriota|c__Actinobacteria|o__Frankiales|f__Geodermatophilaceae	0.318878	0	0.085034	0	0	0	0	0	0	0	0	0.0212585
k__Bacteria|p__Actinobacteriota|c__Thermoleophilia|o__Gaiellales|f__uncultured	0	0.0441523	0	0	0	0.0637755	0	0	0	0	0.0212585	0.14881
k__Bacteria|p__Proteobacteria|c__Alphaproteobacteria|o__Rickettsiales|f__SM2D12	0	0	0.0212585	0.14881	0.0212585	0	0.127551	0.0637755	0	0.042517	0	0
k__Bacteria|p__Proteobacteria|c__Gammaproteobacteria|o__Burkholderiales|f__MWH-UniP1_aquatic_group	0	0	0.085034	0	0	0	0.340136	0	0	0	0	0
k__Bacteria|p__Verrucomicrobiota|c__Verrucomicrobiae|o__Chthoniobacterales|f__Terrimicrobiaceae	0	0.024529	0.212585	0	0	0	0.042517	0	0	0.042517	0	0
k__Bacteria|p__Planctomycetota|c__Pla4_lineage|o__Pla4_lineage|f__Pla4_lineage	0	0	0	0	0	0	0	0	0.382653	0	0	0
k__Bacteria|p__Actinobacteriota|c__Acidimicrobiia|o__IMCC26256|f__IMCC26256	0.042517	0.00981162	0	0.0212585	0.042517	0	0	0	0.085034	0	0.042517	0.106293
k__Bacteria|p__Actinobacteriota|c__Actinobacteria|o__Pseudonocardiales|f__Pseudonocardiaceae	0	0.024529	0	0	0.0637755	0.0637755	0	0.042517	0.042517	0	0.0637755	0
k__Bacteria|p__Deinococcota|c__Deinococci|o__Deinococcales|f__Deinococcaceae	0	0.0196232	0	0	0	0	0.170068	0	0	0	0.085034	0.042517
k__Bacteria|p__Dependentiae|c__Babeliae|o__Babeliales|f__Babeliales	0.042517	0	0	0.0212585	0	0	0	0	0.106293	0	0.14881	0.0637755
k__Bacteria|p__Firmicutes|c__Bacilli|o__Lactobacillales|f__Aerococcaceae	0	0.0833987	0	0	0	0	0.0212585	0	0	0	0	0
k__Bacteria|p__Myxococcota|c__Polyangia|o__Polyangiales|f__Phaselicystidaceae	0	0	0	0	0	0.127551	0	0	0.0637755	0.0637755	0	0.127551
k__Bacteria|p__Proteobacteria|c__Gammaproteobacteria|o__Ga0077536|f__Ga0077536	0	0	0	0	0	0.106293	0	0	0.0637755	0	0.170068	0.042517
k__Bacteria|p__Bacteroidota|c__Bacteroidia|o__Bacteroidales|f__Dysgonomonadaceae	0.318878	0.00490581	0	0.0212585	0	0	0	0	0	0	0	0
k__Bacteria|p__Firmicutes|c__Bacilli|o__RF39|f__RF39	0	0.0833987	0	0	0	0	0	0	0	0	0	0
k__Bacteria|p__Desulfobacterota|c__Desulfuromonadia|o__Geobacterales|f__Geobacteraceae	0	0	0	0	0	0	0.340136	0	0	0	0	0
k__Bacteria|p__Firmicutes|c__Negativicutes|o__Veillonellales-Selenomonadales|f__Sporomusaceae	0	0.0784929	0	0	0	0	0	0	0	0	0	0
k__Bacteria|p__Acidobacteriota|c__Acidobacteriae|o__PAUC26f|f__PAUC26f	0	0	0	0	0.255102	0.042517	0	0	0	0	0.0212585	0
k__Bacteria|p__Proteobacteria|c__Alphaproteobacteria|o__Defluviicoccales|f__uncultured	0	0	0	0	0	0.0212585	0	0	0.212585	0	0.085034	0
k__Bacteria|p__Cyanobacteria|c__Cyanobacteriia|o__Cyanobacteriales|f__Chroococcidiopsaceae	0	0	0	0	0	0	0	0	0	0	0.042517	0.255102
k__Bacteria|p__Dependentiae|c__Babeliae|o__Babeliales|f__UBA12409	0	0	0	0.0212585	0	0	0.127551	0.14881	0	0	0	0
k__Bacteria|p__Actinobacteriota|c__Rubrobacteria|o__Rubrobacterales|f__Rubrobacteriaceae	0.191327	0.0196232	0	0	0	0	0	0	0	0	0	0
k__Bacteria|p__Bacteroidota|c__Rhodothermia|o__Rhodothermales|f__Rhodothermaceae	0	0.024529	0	0	0.042517	0.042517	0	0	0	0	0.0212585	0.0637755
k__Bacteria|p__Patescibacteria|c__Gracilibacteria|o__Unclassified|f__Unclassified	0	0.0637755	0	0	0	0	0	0	0	0	0	0
k__Bacteria|p__Patescibacteria|c__Parcubacteria|o__Parcubacteria|f__Parcubacteria	0	0.0637755	0	0	0	0	0	0	0	0	0	0
k__Bacteria|p__Proteobacteria|c__Alphaproteobacteria|o__Tistrellales|f__Geminicoccaceae	0.0212585	0	0	0	0.170068	0.0637755	0	0	0	0	0	0.0212585
k__Bacteria|p__Patescibacteria|c__Saccharimonadia|o__Saccharimonadales|f__Saccharimonadaceae	0	0.00981162	0	0.170068	0	0.0637755	0	0	0	0	0	0
k__Bacteria|p__Dependentiae|c__Babeliae|o__Babeliales|f__Vermiphilaceae	0	0.0294349	0	0	0.042517	0.0212585	0	0	0	0	0.0212585	0.042517
k__Bacteria|p__Firmicutes|c__Clostridia|o__Clostridia_vadinBB60_group|f__Clostridia_vadinBB60_group	0	0.0588697	0	0	0	0	0	0	0	0	0	0
k__Bacteria|p__Firmicutes|c__Clostridia|o__Oscillospirales|f__Hungateiclostridiaceae	0	0.0441523	0	0	0	0	0	0	0	0	0.0212585	0.042517
k__Bacteria|p__Proteobacteria|c__Alphaproteobacteria|o__Rickettsiales|f__AB1	0	0	0	0	0.0212585	0.0637755	0.0637755	0	0	0	0.0637755	0.042517
k__Bacteria|p__Proteobacteria|c__Gammaproteobacteria|o__Burkholderiales|f__Hydrogenophilaceae	0.255102	0	0	0	0	0	0	0	0	0	0	0
k__Bacteria|p__Proteobacteria|c__Gammaproteobacteria|o__Pseudomonadales|f__Saccharospirillaceae	0	0	0	0.14881	0.085034	0	0	0.0212585	0	0	0	0
k__Bacteria|p__Verrucomicrobiota|c__Chlamydiae|o__Chlamydiales|f__Unclassified	0.106293	0.00490581	0	0	0	0	0	0	0.085034	0.0212585	0	0.0212585
k__Bacteria|p__Verrucomicrobiota|c__Verrucomicrobiae|o__uncultured|f__uncultured	0	0	0	0.14881	0	0	0	0.106293	0	0	0	0
k__Bacteria|p__Proteobacteria|c__Alphaproteobacteria|o__Micropepsales|f__Micropepsaceae	0	0.0392465	0	0	0	0	0.0212585	0	0	0.0212585	0	0.0212585
k__Bacteria|p__Proteobacteria|c__Gammaproteobacteria|o__Enterobacterales|f__Vibrionaceae	0	0	0	0.233844	0	0	0	0	0	0	0	0
k__Bacteria|p__Chloroflexi|c__Anaerolineae|o__SBR1031|f__A4b	0.0212585	0	0	0	0.085034	0.0212585	0	0	0	0	0.106293	0
k__Bacteria|p__Desulfobacterota|c__Desulfovibrionia|o__Desulfovibrionales|f__Desulfovibrionaceae	0.0637755	0.0294349	0	0	0	0	0	0.042517	0	0	0	0
k__Bacteria|p__Patescibacteria|c__Parcubacteria|o__Candidatus_Kaiserbacteria|f__Candidatus_Kaiserbacteria	0	0.00981162	0	0	0	0	0	0.0637755	0	0.042517	0	0.085034
k__Bacteria|p__Proteobacteria|c__Alphaproteobacteria|o__Micavibrionales|f__uncultured	0	0.00490581	0	0.0637755	0	0	0	0.106293	0	0.042517	0	0
k__Bacteria|p__Actinobacteriota|c__Actinobacteria|o__Micrococcales|f__Beutenbergiaceae	0	0	0.212585	0	0	0	0	0	0	0	0	0
k__Bacteria|p__Actinobacteriota|c__Actinobacteria|o__Micrococcales|f__Promicromonosporaceae	0.212585	0	0	0	0	0	0	0	0	0	0	0
k__Bacteria|p__Actinobacteriota|c__Actinobacteria|o__Unclassified|f__Unclassified	0	0	0	0.0212585	0	0	0	0	0	0.0212585	0.170068	0
k__Bacteria|p__Bacteroidota|c__Bacteroidia|o__Bacteroidales|f__Porphyromonadaceae	0.212585	0	0	0	0	0	0	0	0	0	0	0
k__Bacteria|p__Bacteroidota|c__Bacteroidia|o__Flavobacteriales|f__NS9_marine_group	0	0	0	0	0.042517	0	0	0	0.0212585	0.106293	0.042517	0
k__Bacteria|p__Firmicutes|c__Bacilli|o__Thermoactinomycetales|f__Thermoactinomycetaceae	0.042517	0.0392465	0	0	0	0	0	0	0	0	0	0
k__Bacteria|p__Firmicutes|c__Clostridia|o__Peptococcales|f__Peptococcaceae	0.0212585	0.0441523	0	0	0	0	0	0	0	0	0	0
k__Bacteria|p__Firmicutes|c__Clostridia|o__Peptostreptococcales-Tissierellales|f__Peptostreptococcales-Tissierellales	0.106293	0.024529	0	0	0	0	0	0	0	0	0	0
k__Bacteria|p__Proteobacteria|c__Gammaproteobacteria|o__Enterobacterales|f__Colwelliaceae	0	0	0	0.191327	0	0	0	0.0212585	0	0	0	0
k__Bacteria|p__Proteobacteria|c__Gammaproteobacteria|o__Steroidobacterales|f__Woeseiaceae	0	0	0	0.0212585	0.106293	0.085034	0	0	0	0	0	0
k__Bacteria|p__WPS-2|c__WPS-2|o__WPS-2|f__WPS-2	0	0.00490581	0	0	0.0212585	0.0637755	0	0	0.0212585	0.042517	0.042517	0
k__Bacteria|p__Actinobacteriota|c__Actinobacteria|o__Actinomycetales|f__Actinomycetaceae	0.191327	0	0	0	0	0	0	0	0	0	0	0
k__Bacteria|p__Actinobacteriota|c__Actinobacteria|o__Streptomycetales|f__Streptomycetaceae	0	0.0392465	0	0	0	0	0	0.0212585	0	0	0	0
k__Bacteria|p__Cyanobacteria|c__Cyanobacteriia|o__Cyanobacteriales|f__Phormidiaceae	0	0.0392465	0	0	0	0	0	0	0	0.0212585	0	0
k__Bacteria|p__Firmicutes|c__Clostridia|o__Eubacteriales|f__Eubacteriaceae	0.191327	0	0	0	0	0	0	0	0	0	0	0
k__Bacteria|p__Proteobacteria|c__Alphaproteobacteria|o__Holosporales|f__Holosporaceae	0	0	0	0	0.0212585	0	0	0	0.127551	0	0.0212585	0.0212585
k__Bacteria|p__Proteobacteria|c__Gammaproteobacteria|o__Pseudomonadales|f__Microbulbiferaceae	0	0.0441523	0	0	0	0	0	0	0	0	0	0
k__Bacteria|p__Patescibacteria|c__Gracilibacteria|o__Candidatus_Peregrinibacteria|f__Candidatus_Peregrinibacteria	0	0	0	0	0	0	0	0	0	0	0.127551	0.042517
k__Bacteria|p__Actinobacteriota|c__Actinobacteria|o__Corynebacteriales|f__Unclassified	0	0	0	0	0	0	0	0	0.14881	0	0.0212585	0
k__Bacteria|p__Bacteroidota|c__Bacteroidia|o__Bacteroidales|f__Williamwhitmaniaceae	0	0	0	0	0	0	0.170068	0	0	0	0	0
k__Bacteria|p__NB1-j|c__NB1-j|o__NB1-j|f__NB1-j	0	0	0	0	0	0.042517	0	0	0.0637755	0	0	0.0637755
k__Bacteria|p__Proteobacteria|c__Alphaproteobacteria|o__Rickettsiales|f__Unclassified	0	0	0	0	0	0	0.170068	0	0	0	0	0
k__Bacteria|p__Actinobacteriota|c__Actinobacteria|o__Micrococcales|f__Intrasporangiaceae	0.0637755	0.0147174	0	0	0	0	0	0	0	0	0	0.0212585
k__Bacteria|p__Bacteroidota|c__Bacteroidia|o__Bacteroidales|f__Prolixibacteraceae	0	0.024529	0	0	0	0.042517	0	0	0	0	0	0
k__Bacteria|p__Bdellovibrionota|c__Bdellovibrionia|o__Bacteriovoracales|f__Bacteriovoracaceae	0	0	0	0.0212585	0.0212585	0	0	0	0.0212585	0.085034	0	0
k__Bacteria|p__Deinococcota|c__Deinococci|o__Deinococcales|f__Trueperaceae	0	0	0	0	0	0	0	0	0	0.0212585	0.0212585	0.106293
k__Bacteria|p__Desulfobacterota|c__Desulfuromonadia|o__Bradymonadales|f__Bradymonadales	0	0	0	0	0	0	0	0	0.042517	0	0.106293	0
k__Bacteria|p__Firmicutes|c__Bacilli|o__Staphylococcales|f__Gemellaceae	0.14881	0	0	0	0	0	0	0	0	0	0	0
k__Bacteria|p__Firmicutes|c__Bacilli|o__Unclassified|f__Unclassified	0.085034	0.0147174	0	0	0	0	0	0	0	0	0	0
k__Bacteria|p__Proteobacteria|c__Gammaproteobacteria|o__Pseudomonadales|f__Marinobacteraceae	0	0	0	0	0.042517	0.106293	0	0	0	0	0	0
k__Bacteria|p__Proteobacteria|c__Gammaproteobacteria|o__Xanthomonadales|f__uncultured	0	0	0	0	0	0	0.042517	0	0.0212585	0	0.0637755	0.0212585
k__Bacteria|p__Proteobacteria|c__Unclassified|o__Unclassified|f__Unclassified	0	0	0	0	0.0212585	0.0212585	0	0.0637755	0	0	0.0212585	0.0212585
k__Bacteria|p__Armatimonadota|c__Armatimonadia|o__Armatimonadales|f__Armatimonadales	0	0	0	0	0	0	0	0.127551	0	0	0	0
k__Bacteria|p__Armatimonadota|c__Fimbriimonadia|o__Fimbriimonadales|f__Fimbriimonadaceae	0	0	0	0	0	0	0	0	0.0212585	0	0.106293	0
k__Bacteria|p__Bacteroidota|c__Bacteroidia|o__Bacteroidales|f__Paludibacteraceae	0.085034	0	0	0	0	0	0	0	0	0	0	0.042517
k__Bacteria|p__Bacteroidota|c__Bacteroidia|o__Bacteroidales|f__Tannerellaceae	0.106293	0	0	0	0	0.0212585	0	0	0	0	0	0
k__Bacteria|p__Firmicutes|c__Negativicutes|o__Acidaminococcales|f__Acidaminococcaceae	0.085034	0.00981162	0	0	0	0	0	0	0	0	0	0
k__Bacteria|p__Firmicutes|c__Negativicutes|o__Veillonellales-Selenomonadales|f__Selenomonadaceae	0	0.0294349	0	0	0	0	0	0	0	0	0	0
k__Bacteria|p__Proteobacteria|c__Gammaproteobacteria|o__Steroidobacterales|f__Steroidobacteraceae	0	0.024529	0	0	0	0	0	0	0	0	0	0.0212585
k__Bacteria|p__Actinobacteriota|c__Acidimicrobiia|o__Actinomarinales|f__uncultured	0	0	0	0	0.085034	0.0212585	0	0	0	0	0	0
k__Bacteria|p__Bacteroidota|c__Bacteroidia|o__Sphingobacteriales|f__ST-12K33	0.0212585	0.0196232	0	0	0	0	0	0	0	0	0	0
k__Bacteria|p__Chloroflexi|c__Anaerolineae|o__Ardenticatenales|f__Ardenticatenaceae	0	0	0	0	0	0.106293	0	0	0	0	0	0
k__Bacteria|p__Chloroflexi|c__Chloroflexia|o__Thermomicrobiales|f__AKYG1722	0	0	0	0	0	0.0212585	0	0	0	0	0	0.085034
k__Bacteria|p__Cyanobacteria|c__Cyanobacteriia|o__Cyanobacteriales|f__Xenococcaceae	0	0	0	0	0	0.0637755	0	0	0.0212585	0	0	0.0212585
k__Bacteria|p__Cyanobacteria|c__Cyanobacteriia|o__Phormidesmiales|f__Phormidesmiaceae	0	0	0	0	0.0212585	0	0	0	0.0212585	0	0.0212585	0.042517
k__Bacteria|p__Myxococcota|c__Polyangia|o__Polyangiales|f__BIrii41	0	0	0	0	0	0	0	0	0.042517	0.0212585	0	0.042517
k__Bacteria|p__Patescibacteria|c__Dojkabacteria|o__Dojkabacteria|f__Dojkabacteria	0	0.00981162	0	0	0.0212585	0	0.042517	0	0	0	0	0
k__Bacteria|p__Proteobacteria|c__Alphaproteobacteria|o__Caulobacterales|f__Parvularculaceae	0	0	0	0	0.0212585	0.042517	0	0	0	0	0.042517	0
k__Bacteria|p__Proteobacteria|c__Alphaproteobacteria|o__Rhizobiales|f__Pleomorphomonadaceae	0	0	0	0	0	0	0	0	0.0212585	0.042517	0	0.042517
k__Bacteria|p__Proteobacteria|c__Gammaproteobacteria|o__PLTA13|f__PLTA13	0	0.024529	0	0	0	0	0	0	0	0	0	0
k__Bacteria|p__Proteobacteria|c__Gammaproteobacteria|o__Piscirickettsiales|f__Piscirickettsiaceae	0	0	0	0.0637755	0.0212585	0	0	0.0212585	0	0	0	0
k__Bacteria|p__Proteobacteria|c__Gammaproteobacteria|o__Pseudomonadales|f__Marinomonadaceae	0	0	0	0	0	0	0	0.085034	0	0.0212585	0	0
k__Bacteria|p__Spirochaetota|c__Spirochaetia|o__Spirochaetales|f__Spirochaetaceae	0	0.0147174	0	0	0.042517	0	0	0	0	0	0	0
k__Bacteria|p__Verrucomicrobiota|c__Chlamydiae|o__Chlamydiales|f__Chlamydiaceae	0	0.024529	0	0	0	0	0	0	0	0	0	0
k__Bacteria|p__Verrucomicrobiota|c__Chlamydiae|o__Chlamydiales|f__Criblamydiaceae	0	0	0	0	0	0	0	0	0	0	0.042517	0.0637755
k__Bacteria|p__Acidobacteriota|c__Holophagae|o__Acanthopleuribacterales|f__Acanthopleuribacteraceae	0	0	0	0	0.042517	0	0	0.042517	0	0	0	0
k__Bacteria|p__Actinobacteriota|c__Actinobacteria|o__Micrococcales|f__Cellulomonadaceae	0	0.0196232	0	0	0	0	0	0	0	0	0	0
k__Bacteria|p__Actinobacteriota|c__Thermoleophilia|o__Gaiellales|f__Gaiellaceae	0	0.0196232	0	0	0	0	0	0	0	0	0	0
k__Bacteria|p__Actinobacteriota|c__Unclassified|o__Unclassified|f__Unclassified	0	0	0	0	0	0	0	0	0.0212585	0	0.0637755	0
k__Bacteria|p__Armatimonadota|c__uncultured|o__uncultured|f__uncultured	0	0.0196232	0	0	0	0	0	0	0	0	0	0
k__Bacteria|p__Bacteroidota|c__Bacteroidia|o__Cytophagales|f__Cytophagaceae	0	0	0	0	0	0	0	0	0.085034	0	0	0
k__Bacteria|p__Bacteroidota|c__Kapabacteria|o__Kapabacteriales|f__Kapabacteriales	0	0	0	0	0.042517	0	0	0	0.042517	0	0	0
k__Bacteria|p__Bdellovibrionota|c__Oligoflexia|o__Silvanigrellales|f__Silvanigrellaceae	0	0.0196232	0	0	0	0	0	0	0	0	0	0
k__Bacteria|p__Chloroflexi|c__OLB14|o__OLB14|f__OLB14	0	0	0	0	0.0212585	0.0212585	0	0	0	0.0212585	0	0.0212585
k__Bacteria|p__Fibrobacterota|c__Fibrobacteria|o__Fibrobacterales|f__Fibrobacteraceae	0	0	0	0	0	0	0	0	0.085034	0	0	0
k__Bacteria|p__Firmicutes|c__Clostridia|o__Monoglobales|f__Monoglobaceae	0	0.0196232	0	0	0	0	0	0	0	0	0	0
k__Bacteria|p__Gemmatimonadota|c__BD2-11_terrestrial_group|o__BD2-11_terrestrial_group|f__BD2-11_terrestrial_group	0	0	0	0	0.0212585	0.0637755	0	0	0	0	0	0
k__Bacteria|p__Patescibacteria|c__Microgenomatia|o__Candidatus_Pacebacteria|f__Candidatus_Pacebacteria	0	0	0.0212585	0.042517	0	0	0.0212585	0	0	0	0	0
k__Bacteria|p__Patescibacteria|c__Saccharimonadia|o__Saccharimonadales|f__Unclassified	0.042517	0	0	0	0	0	0	0.042517	0	0	0	0
k__Bacteria|p__Planctomycetota|c__Planctomycetes|o__Unclassified|f__Unclassified	0	0	0	0	0	0.0212585	0	0	0	0	0.0637755	0
k__Bacteria|p__Proteobacteria|c__Alphaproteobacteria|o__Rhizobiales|f__Stappiaceae	0.0212585	0.00490581	0	0	0	0	0	0	0	0	0.042517	0
k__Bacteria|p__Proteobacteria|c__Alphaproteobacteria|o__Rhodospirillales|f__uncultured	0	0	0	0	0	0	0	0	0	0.085034	0	0
k__Bacteria|p__Proteobacteria|c__Alphaproteobacteria|o__Rickettsiales|f__bac2nit3	0	0	0	0	0	0	0.085034	0	0	0	0	0
k__Bacteria|p__Proteobacteria|c__Alphaproteobacteria|o__Rickettsiales|f__uncultured	0	0.0196232	0	0	0	0	0	0	0	0	0	0
k__Bacteria|p__Proteobacteria|c__Gammaproteobacteria|o__Pseudomonadales|f__211ds20	0	0	0	0	0	0	0.0637755	0	0.0212585	0	0	0
k__Bacteria|p__Proteobacteria|c__Gammaproteobacteria|o__R7C24|f__R7C24	0	0	0	0	0	0.042517	0	0	0	0.0212585	0.0212585	0
k__Bacteria|p__Proteobacteria|c__Gammaproteobacteria|o__Tenderiales|f__Tenderiaceae	0	0	0	0	0	0	0	0	0	0	0	0.085034
k__Bacteria|p__Actinobacteriota|c__Actinobacteria|o__Micrococcales|f__Demequinaceae	0.0212585	0.00981162	0	0	0	0	0	0	0	0	0	0
k__Bacteria|p__Actinobacteriota|c__Actinobacteria|o__uncultured|f__uncultured	0	0.0147174	0	0	0	0	0	0	0	0	0	0
k__Bacteria|p__Actinobacteriota|c__Thermoleophilia|o__Solirubrobacterales|f__Solirubrobacteraceae	0	0	0	0	0	0	0	0	0	0	0.0212585	0.042517
k__Bacteria|p__Bacteroidota|c__Bacteroidia|o__Cytophagales|f__Hymenobacteraceae	0	0	0	0	0	0	0.0637755	0	0	0	0	0
k__Bacteria|p__Chloroflexi|c__Anaerolineae|o__Ardenticatenales|f__uncultured	0	0	0	0	0.0212585	0	0	0	0.042517	0	0	0
k__Bacteria|p__Cyanobacteria|c__Cyanobacteriia|o__Phormidesmiales|f__Nodosilineaceae	0	0.00490581	0	0	0	0	0	0	0.042517	0	0	0
k__Bacteria|p__Firmicutes|c__Bacilli|o__Alicyclobacillales|f__Alicyclobacillaceae	0.0212585	0	0	0	0	0	0	0	0	0	0	0.042517
k__Bacteria|p__Firmicutes|c__Bacilli|o__Bacillales|f__Marinococcaceae	0	0.0147174	0	0	0	0	0	0	0	0	0	0
k__Bacteria|p__Firmicutes|c__Bacilli|o__Bacillales|f__Unclassified	0.0637755	0	0	0	0	0	0	0	0	0	0	0
k__Bacteria|p__Firmicutes|c__Bacilli|o__Lactobacillales|f__Listeriaceae	0	0.0147174	0	0	0	0	0	0	0	0	0	0
k__Bacteria|p__Firmicutes|c__Incertae_Sedis|o__DTU014|f__DTU014	0	0.0147174	0	0	0	0	0	0	0	0	0	0
k__Bacteria|p__Patescibacteria|c__Parcubacteria|o__Candidatus_Jorgensenbacteria|f__Candidatus_Jorgensenbacteria	0	0.0147174	0	0	0	0	0	0	0	0	0	0
k__Bacteria|p__Patescibacteria|c__Parcubacteria|o__Candidatus_Yonathbacteria|f__Candidatus_Yonathbacteria	0	0.0147174	0	0	0	0	0	0	0	0	0	0
k__Bacteria|p__Planctomycetota|c__Unclassified|o__Unclassified|f__Unclassified	0	0	0	0	0.042517	0	0	0	0	0	0	0.0212585
k__Bacteria|p__Proteobacteria|c__Alphaproteobacteria|o__Elsterales|f__uncultured	0	0.0147174	0	0	0	0	0	0	0	0	0	0
k__Bacteria|p__Proteobacteria|c__Alphaproteobacteria|o__Kiloniellales|f__Kiloniellaceae	0	0	0	0.0637755	0	0	0	0	0	0	0	0
k__Bacteria|p__Proteobacteria|c__Gammaproteobacteria|o__CCM19a|f__CCM19a	0	0	0	0	0	0	0	0	0	0.0637755	0	0
k__Bacteria|p__Proteobacteria|c__Gammaproteobacteria|o__HglApr721|f__HglApr721	0	0	0	0	0.0637755	0	0	0	0	0	0	0
k__Bacteria|p__Proteobacteria|c__Gammaproteobacteria|o__Pseudomonadales|f__Unclassified	0	0	0	0	0	0	0	0	0.0212585	0.042517	0	0
k__Bacteria|p__Verrucomicrobiota|c__Verrucomicrobiae|o__Verrucomicrobiales|f__Akkermansiaceae	0	0.0147174	0	0	0	0	0	0	0	0	0	0
k__Bacteria|p__Actinobacteriota|c__Acidimicrobiia|o__Unclassified|f__Unclassified	0	0	0	0	0.042517	0	0	0	0	0	0	0
k__Bacteria|p__Actinobacteriota|c__Actinobacteria|o__Frankiales|f__uncultured	0.042517	0	0	0	0	0	0	0	0	0	0	0
k__Bacteria|p__Actinobacteriota|c__Actinobacteria|o__Micrococcales|f__Dermabacteraceae	0.042517	0	0	0	0	0	0	0	0	0	0	0
k__Bacteria|p__Actinobacteriota|c__Actinobacteria|o__Micrococcales|f__Unclassified	0	0	0	0	0	0	0	0	0	0	0	0.042517
k__Bacteria|p__Desulfobacterota|c__Desulfobulbia|o__Desulfobulbales|f__Desulfobulbaceae	0	0	0	0.042517	0	0	0	0	0	0	0	0
k__Bacteria|p__Desulfobacterota|c__Syntrophorhabdia|o__Syntrophorhabdales|f__Syntrophorhabdaceae	0	0.00981162	0	0	0	0	0	0	0	0	0	0
k__Bacteria|p__Desulfobacterota|c__Unclassified|o__Unclassified|f__Unclassified	0	0	0	0	0	0	0	0	0	0	0.042517	0
k__Bacteria|p__Firmicutes|c__Clostridia|o__Peptostreptococcales-Tissierellales|f__Caminicellaceae	0	0	0	0	0.042517	0	0	0	0	0	0	0
k__Bacteria|p__Firmicutes|c__Thermoanaerobacteria|o__Thermoanaerobacterales|f__Family_III	0	0.00981162	0	0	0	0	0	0	0	0	0	0
k__Bacteria|p__Firmicutes|c__Unclassified|o__Unclassified|f__Unclassified	0	0.00981162	0	0	0	0	0	0	0	0	0	0
k__Bacteria|p__Fusobacteriota|c__Fusobacteriia|o__Fusobacteriales|f__Leptotrichiaceae	0	0	0	0	0	0	0	0	0	0	0	0.042517
k__Bacteria|p__Gemmatimonadota|c__Longimicrobia|o__Longimicrobiales|f__Longimicrobiaceae	0	0	0	0	0	0	0.042517	0	0	0	0	0
k__Bacteria|p__Myxococcota|c__Myxococcia|o__Myxococcales|f__Myxococcaceae	0	0	0	0	0	0.0212585	0	0	0.0212585	0	0	0
k__Bacteria|p__Myxococcota|c__Polyangia|o__Blfdi19|f__Blfdi19	0	0	0	0	0	0	0	0	0.0212585	0	0	0.0212585
k__Bacteria|p__Patescibacteria|c__Microgenomatia|o__Candidatus_Beckwithbacteria|f__Candidatus_Beckwithbacteria	0	0	0	0	0	0	0.042517	0	0	0	0	0
k__Bacteria|p__Patescibacteria|c__Parcubacteria|o__Candidatus_Campbellbacteria|f__Candidatus_Campbellbacteria	0	0	0	0.0212585	0	0	0	0	0.0212585	0	0	0
k__Bacteria|p__Planctomycetota|c__Planctomycetes|o__Planctomycetales|f__uncultured	0	0	0	0	0	0	0	0	0	0.0212585	0	0.0212585
k__Bacteria|p__Proteobacteria|c__Alphaproteobacteria|o__Parvibaculales|f__uncultured	0	0	0	0.042517	0	0	0	0	0	0	0	0
k__Bacteria|p__Proteobacteria|c__Alphaproteobacteria|o__Thalassobaculales|f__uncultured	0	0	0	0	0	0.0212585	0	0	0	0	0.0212585	0
k__Bacteria|p__Proteobacteria|c__Gammaproteobacteria|o__Burkholderiales|f__Chromobacteriaceae	0	0	0	0	0	0	0	0	0	0	0	0.042517
k__Bacteria|p__Proteobacteria|c__Gammaproteobacteria|o__Enterobacterales|f__Erwiniaceae	0	0	0	0	0	0	0	0	0	0	0	0.042517
k__Bacteria|p__Proteobacteria|c__Gammaproteobacteria|o__Milano-WF1B-44|f__Milano-WF1B-44	0	0	0	0	0.0212585	0	0	0	0	0	0.0212585	0
k__Bacteria|p__Proteobacteria|c__Gammaproteobacteria|o__Pseudomonadales|f__Oleiphilaceae	0	0	0	0	0	0	0	0	0.0212585	0	0	0.0212585
k__Bacteria|p__Proteobacteria|c__Gammaproteobacteria|o__Pseudomonadales|f__Unknown_Family	0	0	0	0.042517	0	0	0	0	0	0	0	0
k__Bacteria|p__SAR324_clade(Marine_group_B)|c__SAR324_clade(Marine_group_B)|o__SAR324_clade(Marine_group_B)|f__SAR324_clade(Marine_group_B)	0	0	0	0	0	0.0212585	0	0	0	0	0.0212585	0
k__Bacteria|p__Thermotogota|c__Thermotogae|o__Kosmotogales|f__Kosmotogaceae	0	0.00981162	0	0	0	0	0	0	0	0	0	0
k__Bacteria|p__Verrucomicrobiota|c__Verrucomicrobiae|o__Chthoniobacterales|f__Chthoniobacteraceae	0	0.00981162	0	0	0	0	0	0	0	0	0	0
k__Bacteria|p__Acidobacteriota|c__Vicinamibacteria|o__Subgroup_9|f__Subgroup_9	0	0	0	0	0	0	0	0	0	0	0	0.0212585
k__Bacteria|p__Actinobacteriota|c__Acidimicrobiia|o__Microtrichales|f__Unclassified	0	0	0	0	0	0	0	0	0.0212585	0	0	0
k__Bacteria|p__Actinobacteriota|c__Actinobacteria|o__Corynebacteriales|f__Dietziaceae	0.0212585	0	0	0	0	0	0	0	0	0	0	0
k__Bacteria|p__Actinobacteriota|c__Actinobacteria|o__Frankiales|f__Frankiales	0	0	0	0	0	0	0	0	0.0212585	0	0	0
k__Bacteria|p__Actinobacteriota|c__Actinobacteria|o__Frankiales|f__Unclassified	0	0.00490581	0	0	0	0	0	0	0	0	0	0
k__Bacteria|p__Actinobacteriota|c__Actinobacteria|o__Micrococcales|f__Dermacoccaceae	0	0	0	0	0	0	0.0212585	0	0	0	0	0
k__Bacteria|p__Actinobacteriota|c__Actinobacteria|o__Micromonosporales|f__Micromonosporaceae	0	0.00490581	0	0	0	0	0	0	0	0	0	0
k__Bacteria|p__Actinobacteriota|c__Thermoleophilia|o__Unclassified|f__Unclassified	0	0	0	0	0	0	0	0	0	0	0.0212585	0
k__Bacteria|p__Bacteroidota|c__Bacteroidia|o__Flavobacteriales|f__Cryomorphaceae	0	0	0	0	0	0	0	0	0	0	0.0212585	0
k__Bacteria|p__Bacteroidota|c__Bacteroidia|o__Unclassified|f__Unclassified	0	0	0	0	0	0	0	0	0	0	0.0212585	0
k__Bacteria|p__Campylobacterota|c__Campylobacteria|o__Campylobacterales|f__Sulfurospirillaceae	0.0212585	0	0	0	0	0	0	0	0	0	0	0
k__Bacteria|p__Cyanobacteria|c__Cyanobacteriia|o__Cyanobacteriales|f__Coleofasciculaceae	0	0.00490581	0	0	0	0	0	0	0	0	0	0
k__Bacteria|p__Cyanobacteria|c__Cyanobacteriia|o__Cyanobacteriales|f__Nostocaceae	0	0	0	0	0	0	0	0	0	0	0	0.0212585
k__Bacteria|p__Cyanobacteria|c__Cyanobacteriia|o__Leptolyngbyales|f__Leptolyngbyaceae	0	0	0	0	0	0	0	0	0	0	0	0.0212585
k__Bacteria|p__Cyanobacteria|c__Cyanobacteriia|o__Oxyphotobacteria_Incertae_Sedis|f__Unknown_Family	0	0.00490581	0	0	0	0	0	0	0	0	0	0
k__Bacteria|p__FCPU426|c__FCPU426|o__FCPU426|f__FCPU426	0	0.00490581	0	0	0	0	0	0	0	0	0	0
k__Bacteria|p__Firmicutes|c__Bacilli|o__RsaHf231|f__RsaHf231	0	0.00490581	0	0	0	0	0	0	0	0	0	0
k__Bacteria|p__Firmicutes|c__Clostridia|o__Caldicoprobacterales|f__Caldicoprobacteraceae	0	0.00490581	0	0	0	0	0	0	0	0	0	0
k__Bacteria|p__Firmicutes|c__Clostridia|o__Peptostreptococcales-Tissierellales|f__Sedimentibacteraceae	0	0	0	0	0	0	0	0	0.0212585	0	0	0
k__Bacteria|p__Firmicutes|c__Limnochordia|o__Limnochordia|f__Limnochordia	0	0.00490581	0	0	0	0	0	0	0	0	0	0
k__Bacteria|p__Patescibacteria|c__ABY1|o__Candidatus_Magasanikbacteria|f__Candidatus_Magasanikbacteria	0	0	0	0.0212585	0	0	0	0	0	0	0	0
k__Bacteria|p__Patescibacteria|c__ABY1|o__Candidatus_Uhrbacteria|f__Candidatus_Uhrbacteria	0	0	0	0.0212585	0	0	0	0	0	0	0	0
k__Bacteria|p__Patescibacteria|c__Parcubacteria|o__Candidatus_Yanofskybacteria|f__Candidatus_Yanofskybacteria	0	0.00490581	0	0	0	0	0	0	0	0	0	0
k__Bacteria|p__Planctomycetota|c__Phycisphaerae|o__Tepidisphaerales|f__Tepidisphaeraceae	0	0	0	0	0	0	0	0	0	0	0.0212585	0
k__Bacteria|p__Proteobacteria|c__Alphaproteobacteria|o__Elsterales|f__Elsteraceae	0	0	0	0	0	0	0	0	0	0.0212585	0	0
k__Bacteria|p__Proteobacteria|c__Alphaproteobacteria|o__Parvibaculales|f__Parvibaculaceae	0	0	0	0	0	0	0	0	0	0	0.0212585	0
k__Bacteria|p__Proteobacteria|c__Alphaproteobacteria|o__Rickettsiales|f__Rickettsiales	0	0	0	0	0	0	0.0212585	0	0	0	0	0
k__Bacteria|p__Proteobacteria|c__Alphaproteobacteria|o__Sneathiellales|f__Sneathiellaceae	0	0	0	0.0212585	0	0	0	0	0	0	0	0
k__Bacteria|p__Proteobacteria|c__Gammaproteobacteria|o__Burkholderiales|f__Aquaspirillaceae	0	0	0	0	0	0	0	0	0	0	0	0.0212585
k__Bacteria|p__Proteobacteria|c__Gammaproteobacteria|o__CCD24|f__CCD24	0	0	0	0	0	0.0212585	0	0	0	0	0	0
k__Bacteria|p__Proteobacteria|c__Gammaproteobacteria|o__Enterobacterales|f__Idiomarinaceae	0.0212585	0	0	0	0	0	0	0	0	0	0	0
k__Bacteria|p__Proteobacteria|c__Gammaproteobacteria|o__Enterobacterales|f__Unclassified	0	0	0	0	0	0	0	0.0212585	0	0	0	0
k__Bacteria|p__Proteobacteria|c__Gammaproteobacteria|o__Nitrococcales|f__Nitrococcaceae	0	0	0	0	0.0212585	0	0	0	0	0	0	0
k__Bacteria|p__Proteobacteria|c__Gammaproteobacteria|o__Pseudomonadales|f__Porticoccaceae	0	0	0	0	0	0.0212585	0	0	0	0	0	0
k__Bacteria|p__Proteobacteria|c__Gammaproteobacteria|o__Pseudomonadales|f__Spongiibacteraceae	0	0	0	0.0212585	0	0	0	0	0	0	0	0
k__Bacteria|p__Proteobacteria|c__Gammaproteobacteria|o__Salinisphaerales|f__Solimonadaceae	0	0	0.0212585	0	0	0	0	0	0	0	0	0
k__Bacteria|p__Proteobacteria|c__Gammaproteobacteria|o__Thiotrichales|f__Thiotrichaceae	0	0	0	0.0212585	0	0	0	0	0	0	0	0
k__Bacteria|p__Spirochaetota|c__Leptospirae|o__Leptospirales|f__Leptospiraceae	0	0	0	0	0	0	0	0	0	0.0212585	0	0
k__Bacteria|p__Synergistota|c__Synergistia|o__Synergistales|f__Synergistaceae	0	0	0	0	0.0212585	0	0	0	0	0	0	0
k__Bacteria|p__Thermotogota|c__Thermotogae|o__Petrotogales|f__Petrotogaceae	0	0.00490581	0	0	0	0	0	0	0	0	0	0
k__Bacteria|p__Verrucomicrobiota|c__Chlamydiae|o__Chlamydiales|f__cvE6	0	0	0	0	0	0.0212585	0	0	0	0	0	0
