# Supplementary material for: Microbiome study of a coupled aquaponic system: unveiling the independency of bacterial communities and their beneficial influences among different compartments
Source: Sci Rep. 2023 Nov 11;13:19704. doi: 10.1038/s41598-023-47081-0 (PMC10640640; doi:10.1038/s41598-023-47081-0)
Supplement: Supplementary file 7 — Supplementary Table S3. [file 41598_2023_47081_MOESM7_ESM.xlsx]

## Sheet: Supplementary Table S3.
Supplementary Table S3. Values of mean relative abundances of all the bacterial genera found in the different sample types at the initial (T1) and final (T2, 99 days) sampling points. Sampling: SP1, flathead grey mullet intestinal content; SP2, water from the solid sedimentation tank; SP3, bioballs from the biological filter tank; SP4, water from the hydroponic unit; SP5, lettuce roots; SP6, biof…
	SP1-T1	SP1-T2	SP2-T1	SP2-T2	SP3-T1	SP3-T2	SP4-T1	SP4-T2	SP5-T1	SP5-T2	SP6-T1	SP6-T2
k__Bacteria|p__Spirochaetota|c__Brevinematia|o__Brevinematales|f__Brevinemataceae|g__Brevinema	0.042517	29.4103	0	0	0	0	0	0	0	0	0	0
k__Bacteria|p__Proteobacteria|c__Alphaproteobacteria|o__Reyranellales|f__Reyranellaceae|g__Reyranella	1.19048	1.88874	24.0646	9.90646	2.57228	0.170068	25.744	13.074	3.48639	0.552721	2.69983	0.956633
k__Bacteria|p__Proteobacteria|c__Alphaproteobacteria|o__Sphingomonadales|f__Sphingomonadaceae|g__Sphingorhabdus	0	0	13.8818	0	1.95578	2.84864	17.8997	0.0212585	2.12585	2.55102	0.297619	0
k__Bacteria|p__Planctomycetota|c__Planctomycetes|o__Pirellulales|f__Pirellulaceae|g__Pir4_lineage	1.97704	0.201138	0.680272	0	3.40136	1.61565	0.382653	0	7.05782	7.92942	3.125	2.8699
k__Bacteria|p__Bacteroidota|c__Bacteroidia|o__Flavobacteriales|f__Flavobacteriaceae|g__Flavobacterium	0.340136	0.294349	1.21173	7.10034	0.0212585	1.57313	1.23299	8.29082	0.616497	4.35799	0.085034	2.18963
k__Bacteria|p__Verrucomicrobiota|c__Verrucomicrobiae|o__Verrucomicrobiales|f__Rubritaleaceae|g__Luteolibacter	0.57398	0.201138	0	1.31803	3.78401	2.82738	0	1.80697	7.35544	1.08418	4.59184	3.93282
k__Bacteria|p__Bacteroidota|c__Bacteroidia|o__Chitinophagales|f__Saprospiraceae|g__uncultured	0	0.00490581	1.70068	0	6.52636	8.16327	1.25425	1.7432	2.18963	0.807823	1.65816	2.12585
k__Bacteria|p__Proteobacteria|c__Gammaproteobacteria|o__Burkholderiales|f__Alcaligenaceae|g__GKS98_freshwater_group	0	0	0	14.0094	0	0.085034	0.0212585	11.5859	0	0	0	0
k__Bacteria|p__Firmicutes|c__Bacilli|o__Lactobacillales|f__Lactobacillaceae|g__Lactobacillus	0.191327	5.6613	0	0	0	0.0212585	0	0.255102	0.127551	0	0	0
k__Bacteria|p__Firmicutes|c__Bacilli|o__Lactobacillales|f__Streptococcaceae|g__Streptococcus	23.4694	0.279631	0	0	0	0	0	0	0	0	0	0
k__Bacteria|p__Proteobacteria|c__Alphaproteobacteria|o__Sphingomonadales|f__Sphingomonadaceae|g__Novosphingobium	0	0.0588697	0.659014	8.12075	2.27466	0.403912	0.318878	6.97279	2.08333	0	1.97704	0.446429
k__Bacteria|p__Actinobacteriota|c__Acidimicrobiia|o__Microtrichales|f__Microtrichaceae|g__IMCC26207	6.03741	0.544545	0	0	2.16837	1.29677	0	0	1.89201	3.06122	4.29422	2.27466
k__Bacteria|p__Proteobacteria|c__Gammaproteobacteria|o__Burkholderiales|f__Comamonadaceae|g__Hydrogenophaga	0	0	0.085034	0.170068	1.87075	7.3767	0	0.085034	2.80612	8.41837	1.50935	1.02041
k__Bacteria|p__Actinobacteriota|c__Actinobacteria|o__Micrococcales|f__Microbacteriaceae|g__Candidatus_Aquiluna	0	0	3.27381	5.69728	0	0	7.80187	4.65561	0	0	0.042517	0
k__Bacteria|p__Actinobacteriota|c__Actinobacteria|o__Corynebacteriales|f__Mycobacteriaceae|g__Mycobacterium	1.84949	2.32535	1.16922	0.42517	0.14881	0.0637755	0.127551	0	0.191327	2.95493	1.93452	1.91327
k__Bacteria|p__Proteobacteria|c__Alphaproteobacteria|o__Rhodobacterales|f__Rhodobacteraceae|g__Rhodobacter	0.085034	0	0	0	0.977891	3.67772	0.255102	0.0637755	1.3818	5.76105	3.55017	3.93282
k__Bacteria|p__Proteobacteria|c__Gammaproteobacteria|o__Burkholderiales|f__Burkholderiaceae|g__Polynucleobacter	0	0	0.510204	10.523	0	0	0.510204	7.65306	0	0	0	0.0212585
k__Bacteria|p__Proteobacteria|c__Gammaproteobacteria|o__Legionellales|f__Legionellaceae|g__Legionella	1.87075	1.3491	1.46684	0.531463	0.276361	0.340136	1.93452	1.31803	1.10544	0.871599	2.21088	0.935374
k__Bacteria|p__Planctomycetota|c__Planctomycetes|o__Pirellulales|f__Pirellulaceae|g__Pirellula	0.510204	0.024529	0	0	4.20918	3.01871	0.127551	0	3.3801	0.510204	3.50765	2.95493
k__Bacteria|p__Actinobacteriota|c__Actinobacteria|o__Corynebacteriales|f__Corynebacteriaceae|g__Corynebacterium	0.531463	3.39973	2.01956	0.042517	0	0	0.255102	0	0.0212585	0.0212585	0	0
k__Bacteria|p__Planctomycetota|c__Planctomycetes|o__Pirellulales|f__Pirellulaceae|g__Rhodopirellula	1.6369	0.00981162	0	0	3.7415	2.80612	0.0212585	0	2.69983	0.85034	3.29507	2.38095
k__Bacteria|p__Firmicutes|c__Bacilli|o__Lactobacillales|f__Lactobacillaceae|g__Ligilactobacillus	0	3.72351	1.21173	0	0.042517	0	0	0	0	0	0	0
k__Bacteria|p__Proteobacteria|c__Gammaproteobacteria|o__Enterobacterales|f__Shewanellaceae|g__Shewanella	0.085034	3.76766	0.170068	0.127551	0	0.0212585	0.0637755	0.0212585	0	0	0	0
k__Bacteria|p__Proteobacteria|c__Alphaproteobacteria|o__Rhodobacterales|f__Rhodobacteraceae|g__Unclassified	0.765306	0.176609	0.191327	0.446429	4.10289	3.48639	1.89201	0.446429	1.25425	0.531463	1.4881	1.33929
k__Bacteria|p__Proteobacteria|c__Gammaproteobacteria|o__Burkholderiales|f__Neisseriaceae|g__uncultured	0	0.00490581	0.106293	5.44218	0.0212585	0.0212585	0.659014	9.09864	0	0.446429	0.0637755	0.744048
k__Bacteria|p__Verrucomicrobiota|c__Verrucomicrobiae|o__Verrucomicrobiales|f__DEV007|g__DEV007	0.361395	0.583791	0	0	1.78571	2.93367	0.0212585	0	1.65816	0.085034	3.6352	1.67942
k__Bacteria|p__Proteobacteria|c__Alphaproteobacteria|o__Sphingomonadales|f__Sphingomonadaceae|g__Unclassified	0	0.0686813	1.02041	0.382653	0.510204	2.08333	0	0.446429	0.510204	4.88946	0.807823	3.21003
k__Bacteria|p__Firmicutes|c__Bacilli|o__Lactobacillales|f__Lactobacillaceae|g__Unclassified	0	3.0416	0	0	0	0	0	0.14881	0.14881	0	0	0
k__Bacteria|p__Chloroflexi|c__Anaerolineae|o__Caldilineales|f__Caldilineaceae|g__uncultured	0	0.00981162	0	0	1.19048	1.93452	0	0	2.67857	0.680272	3.27381	2.84864
k__Bacteria|p__Proteobacteria|c__Gammaproteobacteria|o__Pseudomonadales|f__Pseudomonadaceae|g__Pseudomonas	0.233844	1.39816	1.31803	0.085034	0.722789	0.276361	0.403912	0.233844	1.4881	0.744048	0.233844	0.318878
k__Bacteria|p__Actinobacteriota|c__Actinobacteria|o__Micrococcales|f__Microbacteriaceae|g__Aurantimicrobium	0.0212585	0	0	4.27296	0	0.212585	3.03997	4.06037	0	0.106293	0	0.361395
k__Bacteria|p__Proteobacteria|c__Gammaproteobacteria|o__Enterobacterales|f__Aeromonadaceae|g__Aeromonas	3.40136	0.838893	0.0212585	0.0212585	0.0212585	0.807823	0	0.340136	1.04167	1.06293	0.085034	0.722789
k__Bacteria|p__Firmicutes|c__Bacilli|o__Lactobacillales|f__Lactobacillaceae|g__Limosilactobacillus	0.085034	2.49215	0	0	0.0212585	0	0	0.0637755	0	0	0	0
k__Bacteria|p__Planctomycetota|c__Planctomycetes|o__Gemmatales|f__Gemmataceae|g__Gemmata	1.04167	0.024529	0	0	2.5085	0	0	0	1.59439	0.191327	4.63435	0
k__Bacteria|p__Nitrospirota|c__Nitrospiria|o__Nitrospirales|f__Nitrospiraceae|g__Nitrospira	0	0	0	0	1.97704	0	0	0	3.97534	0.57398	2.16837	1.1267
k__Bacteria|p__Bacteroidota|c__Bacteroidia|o__Chitinophagales|f__Saprospiraceae|g__Lewinella	0	0	0	0	3.35884	0.127551	0	0	5.33588	0.085034	0.807823	0.085034
k__Bacteria|p__Planctomycetota|c__Planctomycetes|o__Pirellulales|f__Pirellulaceae|g__uncultured	0.191327	0.372841	0	0	0.361395	1.02041	0	0	1.80697	2.46599	0.085034	0.552721
k__Bacteria|p__Proteobacteria|c__Gammaproteobacteria|o__Enterobacterales|f__Alteromonadaceae|g__Rheinheimera	0	0.0441523	0.361395	0.99915	0.0212585	0	5.3784	0.914116	0.14881	0	0	0
k__Bacteria|p__Proteobacteria|c__Gammaproteobacteria|o__Burkholderiales|f__Comamonadaceae|g__Unclassified	0.042517	0.117739	0.318878	0.0212585	0.914116	0.659014	0.446429	0.14881	2.06207	0.977891	0.382653	1.42432
k__Bacteria|p__Bacteroidota|c__Bacteroidia|o__Sphingobacteriales|f__Sphingobacteriaceae|g__Pedobacter	0	0.495487	0	2.23214	0	0	0.170068	3.125	0	0.042517	0	0.0637755
k__Bacteria|p__Proteobacteria|c__Alphaproteobacteria|o__Sphingomonadales|f__Sphingomonadaceae|g__Sphingomonas	0	0.196232	2.31718	0.085034	0.0637755	0.042517	0.106293	4.12415	0	0	0.0637755	0
k__Bacteria|p__Actinobacteriota|c__Actinobacteria|o__Micrococcales|f__Microbacteriaceae|g__Microbacterium	3.3801	0.927198	0	0	0.042517	0	0	0	0	0.042517	0	0.085034
k__Bacteria|p__Bacteroidota|c__Bacteroidia|o__Flavobacteriales|f__Flavobacteriaceae|g__Arenibacter	0	0	0	0.042517	0.0637755	3.33759	0	0	0	1.42432	0.531463	2.12585
k__Bacteria|p__Firmicutes|c__Bacilli|o__Bacillales|f__Bacillaceae|g__Anaerobacillus	0.0212585	0.833987	3.46514	0	0	0	0.297619	0	0	0	0	0
k__Bacteria|p__Myxococcota|c__Polyangia|o__Nannocystales|f__Nannocystaceae|g__Nannocystis	0	0.0196232	0	0	0	0.276361	0	0	0	5.01701	0.212585	1.80697
k__Bacteria|p__Bacteroidota|c__Bacteroidia|o__Cytophagales|f__Spirosomaceae|g__Lacihabitans	0	0	0	1.3818	3.01871	0.531463	0	1.27551	0.680272	0.276361	0	0.042517
k__Bacteria|p__Proteobacteria|c__Alphaproteobacteria|o__Rhodobacterales|f__Rhodobacteraceae|g__Defluviimonas	0.042517	0.0392465	0	0	2.2534	3.44388	0	0	0.467687	0.276361	0.276361	0.0212585
k__Bacteria|p__Planctomycetota|c__Planctomycetes|o__Gemmatales|f__Gemmataceae|g__Fimbriiglobus	0	0.00981162	0	0	1.08418	0	0	0	0.191327	0.57398	3.89031	1.14796
k__Bacteria|p__Verrucomicrobiota|c__Verrucomicrobiae|o__Verrucomicrobiales|f__Rubritaleaceae|g__Haloferula	0.085034	0.0147174	0	0.0637755	1.91327	0.510204	0	0	1.33929	1.02041	0.361395	1.36054
k__Bacteria|p__Patescibacteria|c__Gracilibacteria|o__Gracilibacteria|f__Gracilibacteria|g__Gracilibacteria	0	0.0441523	0	4.40051	0	0.0212585	0	1.82823	0	0	0	0.212585
k__Bacteria|p__Proteobacteria|c__Alphaproteobacteria|o__Caulobacterales|f__Hyphomonadaceae|g__Hyphomonas	0	0	0	0	0.212585	1.23299	0	0	0.595238	2.67857	0.510204	1.40306
k__Bacteria|p__Planctomycetota|c__Planctomycetes|o__Planctomycetales|f__Rubinisphaeraceae|g__uncultured	0.829082	0	0	0	0.892857	1.76446	0	0	0.191327	0.212585	1.78571	0.871599
k__Bacteria|p__Proteobacteria|c__Alphaproteobacteria|o__Rhizobiales|f__Rhizobiaceae|g__Unclassified	0.446429	0.318878	0	0	0.977891	0.170068	0	0.170068	0.191327	1.55187	1.16922	0.233844
k__Bacteria|p__Planctomycetota|c__Planctomycetes|o__Isosphaerales|f__Isosphaeraceae|g__Unclassified	2.27466	0	0	0	1.84949	0.127551	0.0212585	0.042517	1.70068	0	0.106293	0.0212585
k__Bacteria|p__Firmicutes|c__Bacilli|o__Bacillales|f__Bacillaceae|g__Bacillus	2.2534	0.72606	0.255102	0	0.127551	0.0212585	0.233844	0	0	0	0.0212585	0
k__Bacteria|p__Bacteroidota|c__Bacteroidia|o__Cytophagales|f__Spirosomaceae|g__Runella	0	0	0.467687	0	0.170068	0.552721	0.701531	0	0.042517	2.59354	0.0212585	1.4881
k__Bacteria|p__Bacteroidota|c__Bacteroidia|o__Flavobacteriales|f__Flavobacteriaceae|g__Cellulophaga	0	0	0.744048	0	1.21173	2.10459	0	0	0	0	0.914116	0.914116
k__Bacteria|p__Actinobacteriota|c__Acidimicrobiia|o__Microtrichales|f__Ilumatobacteraceae|g__Ilumatobacter	0	0.318878	0	0	0.212585	1.40306	0	0	0.0637755	0.106293	0.276361	2.21088
k__Bacteria|p__Firmicutes|c__Clostridia|o__Peptostreptococcales-Tissierellales|f__Peptostreptococcaceae|g__Peptostreptococcus	1.6369	0.907575	0	0	0	0	0	0	0	0	0	0
k__Bacteria|p__Firmicutes|c__Clostridia|o__Oscillospirales|f__Ruminococcaceae|g__Subdoligranulum	0.0212585	0.412088	3.3801	0	0	0	0.297619	0	0	0.0212585	0	0
k__Bacteria|p__Cyanobacteria|c__Vampirivibrionia|o__Gastranaerophilales|f__Gastranaerophilales|g__Gastranaerophilales	0	0.186421	4.54932	0	0	0	0	0	0	0.042517	0	0
k__Bacteria|p__Proteobacteria|c__Alphaproteobacteria|o__Rhodobacterales|f__Rhodobacteraceae|g__Pseudorhodobacter	0	0.196232	0	0.318878	1.44558	2.23214	0	0.297619	0	0	0.0212585	0.212585
k__Bacteria|p__Proteobacteria|c__Gammaproteobacteria|o__Burkholderiales|f__Methylophilaceae|g__Methylotenera	0	0	0	0.57398	0.744048	0.361395	0	0.212585	0.680272	0.212585	1.40306	1.1267
k__Bacteria|p__Proteobacteria|c__Gammaproteobacteria|o__Burkholderiales|f__Comamonadaceae|g__Rhodoferax	0	0	0.467687	0	0	0.57398	0.0212585	0	1.91327	1.14796	0.170068	0.956633
k__Bacteria|p__Firmicutes|c__Bacilli|o__Bacillales|f__Bacillaceae|g__Geobacillus	4.37925	0.156986	0	0	0	0	0	0	0.0212585	0	0.042517	0.042517
k__Bacteria|p__Firmicutes|c__Bacilli|o__Erysipelotrichales|f__Erysipelotrichaceae|g__Holdemanella	0	0.117739	4.65561	0	0	0	0	0	0	0	0	0
k__Bacteria|p__Desulfobacterota|c__Desulfuromonadia|o__PB19|f__PB19|g__PB19	0	0	0	0.0212585	0.085034	0.042517	0	0	1.1267	2.01956	1.72194	0.042517
k__Bacteria|p__Proteobacteria|c__Alphaproteobacteria|o__Rhodobacterales|f__Rhodobacteraceae|g__Paracoccus	0.659014	0.333595	0	0	0.085034	0.0637755	1.87075	0	0.085034	0.0212585	0	0.765306
k__Bacteria|p__Proteobacteria|c__Alphaproteobacteria|o__Sphingomonadales|f__Sphingomonadaceae|g__Altererythrobacter	0	0	0.637755	0	0.701531	0.659014	0.0212585	0.085034	0.637755	1.02041	0.403912	0.659014
k__Bacteria|p__Proteobacteria|c__Alphaproteobacteria|o__Rhizobiales|f__Devosiaceae|g__Unclassified	0	0.0441523	0.829082	1.27551	0.042517	0	0.637755	0.170068	0.085034	0	0.552721	0.99915
k__Bacteria|p__Proteobacteria|c__Gammaproteobacteria|o__Pseudomonadales|f__Halomonadaceae|g__Halomonas	0	0.642661	0.403912	0.0637755	0.0212585	0	0.595238	0	0	0.829082	0	0
k__Bacteria|p__Proteobacteria|c__Gammaproteobacteria|o__Burkholderiales|f__Comamonadaceae|g__Acidovorax	0	0.103022	0.446429	0	0	0.212585	0.0637755	0	2.35969	1.06293	0.0637755	0.0212585
k__Bacteria|p__Acidobacteriota|c__Vicinamibacteria|o__Vicinamibacterales|f__Vicinamibacteraceae|g__Vicinamibacteraceae	0	0.0441523	0	0	0	1.25425	0	0	0.233844	0.212585	0.382653	2.21088
k__Bacteria|p__Proteobacteria|c__Gammaproteobacteria|o__Enterobacterales|f__Pseudoalteromonadaceae|g__Pseudoalteromonas	0	0	0	4.31548	0	0	0.0212585	0.0637755	0	0	0	0
k__Bacteria|p__Desulfobacterota|c__Desulfuromonadia|o__Unclassified|f__Unclassified|g__Unclassified	0	0	0	0	0.0212585	0	0	0	0	0	2.12585	2.23214
k__Bacteria|p__Bacteroidota|c__Bacteroidia|o__Flavobacteriales|f__Flavobacteriaceae|g__uncultured	0	0	0	0	0.276361	2.52976	0	0	0.297619	0	1.23299	0.0212585
k__Bacteria|p__Firmicutes|c__Bacilli|o__Staphylococcales|f__Staphylococcaceae|g__Staphylococcus	0.807823	0.794741	0	0	0	0	0.0212585	0	0.0212585	0	0	0
k__Bacteria|p__Firmicutes|c__Bacilli|o__Lactobacillales|f__Vagococcaceae|g__Vagococcus	1.44558	0.613226	0	0	0	0	0	0	0	0	0	0
k__Bacteria|p__Proteobacteria|c__Alphaproteobacteria|o__Rhizobiales|f__Devosiaceae|g__Devosia	0	0.0686813	0	0	0.297619	0.914116	0	0	0.42517	0.85034	0.510204	0.765306
k__Bacteria|p__Planctomycetota|c__Planctomycetes|o__Planctomycetales|f__Rubinisphaeraceae|g__Planctomicrobium	0.340136	0	0	0	1.65816	0.0637755	0	0	0.127551	0.042517	1.42432	0.361395
k__Bacteria|p__Bacteroidota|c__Bacteroidia|o__Cytophagales|f__Spirosomaceae|g__Spirosomaceae	0	0	0	0	0	0	3.9966	0	0	0	0	0
k__Bacteria|p__Patescibacteria|c__Saccharimonadia|o__Saccharimonadales|f__Saccharimonadales|g__Saccharimonadales	0.14881	0.215856	0.042517	0.680272	0.255102	0.085034	0.042517	0.595238	0	0.0212585	0.85034	0.233844
k__Bacteria|p__Proteobacteria|c__Alphaproteobacteria|o__Rhodobacterales|f__Rhodobacteraceae|g__Marivita	0.042517	0	1.9983	0.085034	0	0.042517	1.40306	0	0	0.042517	0.233844	0
k__Bacteria|p__Firmicutes|c__Clostridia|o__Clostridia_UCG-014|f__Clostridia_UCG-014|g__Clostridia_UCG-014	0.106293	0.770212	0	0.0212585	0	0	0.340136	0	0	0	0	0
k__Bacteria|p__Proteobacteria|c__Gammaproteobacteria|o__Burkholderiales|f__Comamonadaceae|g__Sphaerotilus	0	0	0	0	0.233844	0	0.659014	0	2.76361	0.106293	0.042517	0
k__Bacteria|p__Verrucomicrobiota|c__Chlamydiae|o__Chlamydiales|f__Simkaniaceae|g__Unclassified	0.914116	0.0343407	0.0212585	0.0637755	0.233844	0.297619	0	0	0.99915	0	1.10544	0
k__Bacteria|p__Proteobacteria|c__Alphaproteobacteria|o__Acetobacterales|f__Acetobacteraceae|g__Roseomonas	0.0212585	0.0343407	1.02041	0.0212585	0.510204	0.127551	0.892857	0.0212585	0.042517	0.042517	0.85034	0.042517
k__Bacteria|p__Firmicutes|c__Bacilli|o__Lactobacillales|f__Streptococcaceae|g__Lactococcus	0.106293	0.780024	0	0	0.14881	0.042517	0	0	0	0	0	0
k__Bacteria|p__Firmicutes|c__Clostridia|o__Peptostreptococcales-Tissierellales|f__Family_XI|g__Peptoniphilus	0.0637755	0.804553	0	0	0	0	0	0	0	0	0	0
k__Bacteria|p__Firmicutes|c__Clostridia|o__Clostridiales|f__Clostridiaceae|g__Clostridium_sensu_stricto_1	0.403912	0.569074	0	0	0	0.0637755	0	0	0.106293	0.127551	0.212585	0.14881
k__Bacteria|p__Firmicutes|c__Clostridia|o__Oscillospirales|f__Oscillospiraceae|g__UCG-005	0	0.603414	0.829082	0	0	0	0	0	0	0	0	0
k__Bacteria|p__Firmicutes|c__Clostridia|o__Oscillospirales|f__Ruminococcaceae|g__Faecalibacterium	0.085034	0.57398	0.829082	0	0	0	0	0	0	0	0	0
k__Bacteria|p__Firmicutes|c__Clostridia|o__Lachnospirales|f__Lachnospiraceae|g__Unclassified	0.106293	0.642661	0.0212585	0.0212585	0	0	0.191327	0.042517	0.085034	0.0637755	0.042517	0
k__Bacteria|p__Bacteroidota|c__Bacteroidia|o__Bacteroidales|f__Prevotellaceae|g__Prevotella	0	0.730965	0	0	0.0212585	0	0	0	0.0212585	0.042517	0	0
k__Bacteria|p__Proteobacteria|c__Alphaproteobacteria|o__Rhodobacterales|f__Rhodobacteraceae|g__uncultured	0	0.00981162	1.67942	0	0.276361	0.871599	0.0212585	0	0.0212585	0.085034	0.0637755	0.191327
k__Bacteria|p__Chloroflexi|c__Chloroflexia|o__Chloroflexales|f__Herpetosiphonaceae|g__Herpetosiphon	0	0.0490581	0	0	1.53061	0.722789	0	0	0.722789	0	0.0212585	0
k__Bacteria|p__Proteobacteria|c__Alphaproteobacteria|o__Sphingomonadales|f__Sphingomonadaceae|g__Sphingobium	0	0	0.340136	0.0212585	0.085034	0.106293	0	0.0637755	0.233844	1.91327	0.170068	0.233844
k__Bacteria|p__Firmicutes|c__Clostridia|o__Christensenellales|f__Christensenellaceae|g__Christensenellaceae_R-7_group	0	0.500392	0.616497	0	0	0	0.233844	0	0	0	0	0
k__Bacteria|p__Actinobacteriota|c__Thermoleophilia|o__Solirubrobacterales|f__67-14|g__67-14	0.0637755	0.0539639	0	0	0.106293	0.0212585	0	0	0	0.0637755	0.807823	1.70068
k__Bacteria|p__Actinobacteriota|c__Actinobacteria|o__PeM15|f__PeM15|g__PeM15	0	0.0441523	0	1.36054	0	0	0.318878	0.956633	0	0	0	0.085034
k__Bacteria|p__Proteobacteria|c__Gammaproteobacteria|o__Burkholderiales|f__Nitrosomonadaceae|g__Nitrosomonas	0	0	0	0	0.467687	1.9983	0	0	0.127551	0.106293	0.042517	0.106293
k__Bacteria|p__Firmicutes|c__Bacilli|o__Lactobacillales|f__Unclassified|g__Unclassified	2.33844	0.0686813	0	0	0	0	0	0.0212585	0	0	0	0
k__Bacteria|p__Proteobacteria|c__Alphaproteobacteria|o__Rhizobiales|f__Xanthobacteraceae|g__Pseudorhodoplanes	0.829082	0.0686813	0	0	0.318878	0.212585	0	0	0.531463	0	0.403912	0.042517
k__Bacteria|p__Proteobacteria|c__Alphaproteobacteria|o__Sphingomonadales|f__Sphingomonadaceae|g__Sphingopyxis	0	0	0	0.233844	0.191327	0.297619	0.0637755	0.191327	0.042517	0.276361	0.170068	1.14796
k__Bacteria|p__Planctomycetota|c__Planctomycetes|o__Pirellulales|f__Pirellulaceae|g__Blastopirellula	0.170068	0.0196232	0	0	0.340136	0.085034	0.318878	0	0.170068	0	0.57398	0.786565
k__Bacteria|p__Bacteroidota|c__Bacteroidia|o__Cytophagales|f__Spirosomaceae|g__Persicitalea	0	0	0	0	0.042517	0.276361	0	0	0.127551	0	0.871599	1.19048
k__Bacteria|p__Firmicutes|c__Bacilli|o__Erysipelotrichales|f__Erysipelotrichaceae|g__Erysipelothrix	0.085034	0.539639	0	0	0	0	0	0.042517	0	0	0	0
k__Bacteria|p__Actinobacteriota|c__Acidimicrobiia|o__Microtrichales|f__Iamiaceae|g__Iamia	0.616497	0.0637755	0	0	0.297619	0.191327	0	0	0.233844	0.276361	0.467687	0.085034
k__Bacteria|p__Actinobacteriota|c__Actinobacteria|o__Micrococcales|f__Microbacteriaceae|g__Unclassified	0.318878	0.0883046	0	0.170068	0.0212585	0.297619	0.0637755	0.914116	0.127551	0	0.0212585	0.106293
k__Bacteria|p__Bacteroidota|c__Bacteroidia|o__Flavobacteriales|f__Flavobacteriaceae|g__Polaribacter	0	0.00490581	0.829082	0.99915	0	0.170068	0.276361	0.085034	0	0	0	0.0212585
k__Bacteria|p__Myxococcota|c__Polyangia|o__Polyangiales|f__Sandaracinaceae|g__uncultured	0	0.0539639	0	0	0.297619	0.0212585	0.127551	0	0.531463	0.127551	0.892857	0.170068
k__Bacteria|p__Proteobacteria|c__Alphaproteobacteria|o__Rhizobiales|f__Rhizobiales_Incertae_Sedis|g__uncultured	0	0.166797	0	0.446429	0	0.14881	0.0212585	0.807823	0	0.0637755	0	0.170068
k__Bacteria|p__Proteobacteria|c__Gammaproteobacteria|o__Enterobacterales|f__Enterobacteriaceae|g__Escherichia-Shigella	0.0637755	0.284537	0.701531	0	0	0	0.361395	0	0	0	0	0
k__Bacteria|p__Actinobacteriota|c__Acidimicrobiia|o__Microtrichales|f__Microtrichaceae|g__uncultured	0	0	0	0	0.106293	1.02041	0	0	0.042517	0.085034	0.170068	0.914116
k__Bacteria|p__Proteobacteria|c__Gammaproteobacteria|o__Burkholderiales|f__Comamonadaceae|g__Pelomonas	0	0.0833987	1.95578	0	0	0	0	0	0	0	0	0
k__Bacteria|p__Gemmatimonadota|c__Gemmatimonadetes|o__Gemmatimonadales|f__Gemmatimonadaceae|g__Gemmatimonas	0	0	0	0	0.170068	0.042517	0	0	0.488946	0	1.21173	0.361395
k__Bacteria|p__Patescibacteria|c__Gracilibacteria|o__JGI_0000069-P22|f__JGI_0000069-P22|g__JGI_0000069-P22	0	0	0	0.085034	0	0	0.0212585	2.01956	0	0	0.0212585	0.127551
k__Bacteria|p__Bacteroidota|c__Bacteroidia|o__Bacteroidales|f__Bacteroidaceae|g__Bacteroides	0.85034	0.294349	0	0.042517	0	0	0.042517	0	0	0.042517	0	0
k__Bacteria|p__Proteobacteria|c__Gammaproteobacteria|o__Pseudomonadales|f__Moraxellaceae|g__Acinetobacter	1.93452	0.0735871	0	0	0	0	0	0	0	0	0	0
k__Bacteria|p__Proteobacteria|c__Alphaproteobacteria|o__Caulobacterales|f__Caulobacteraceae|g__Brevundimonas	0.0212585	0.0981162	0.488946	0	0	0.042517	1.10544	0.0212585	0	0.042517	0.0212585	0.0637755
k__Bacteria|p__Unclassified|c__Unclassified|o__Unclassified|f__Unclassified|g__Unclassified	0.085034	0.0147174	0	0.276361	0.127551	0.0637755	0.531463	0.170068	0.170068	0.042517	0.552721	0.14881
k__Bacteria|p__Bacteroidota|c__Bacteroidia|o__Bacteroidales|f__Rikenellaceae|g__Alistipes	0	0.412088	0.318878	0	0	0	0	0.106293	0	0	0	0
k__Bacteria|p__Bacteroidota|c__Bacteroidia|o__Flavobacteriales|f__Flavobacteriaceae|g__Subsaxibacter	0	0	0	0	0.595238	0.488946	0	0	0.127551	0.659014	0.191327	0.127551
k__Bacteria|p__Bacteroidota|c__Bacteroidia|o__Bacteroidales|f__Prevotellaceae|g__Prevotella_7	0	0.490581	0	0	0.042517	0	0	0	0	0	0	0
k__Bacteria|p__Bacteroidota|c__Bacteroidia|o__Flavobacteriales|f__Flavobacteriaceae|g__Unclassified	0	0	0	0.106293	0.042517	0.340136	0	0	0.297619	0.701531	0.0637755	0.616497
k__Bacteria|p__Actinobacteriota|c__Acidimicrobiia|o__Microtrichales|f__uncultured|g__uncultured	0.042517	0.0883046	0	0	0.361395	0.042517	0	0.977891	0.14881	0	0	0.191327
k__Bacteria|p__Bacteroidota|c__Bacteroidia|o__Flavobacteriales|f__Flavobacteriaceae|g__Ulvibacter	0	0	0	0	1.97704	0.14881	0	0	0.0212585	0	0	0
k__Bacteria|p__Gemmatimonadota|c__Gemmatimonadetes|o__Gemmatimonadales|f__Gemmatimonadaceae|g__uncultured	0	0.0147174	0	0	0.488946	0.14881	0	0	0.403912	0.085034	0.212585	0.701531
k__Bacteria|p__Hydrogenedentes|c__Hydrogenedentia|o__Hydrogenedentiales|f__Hydrogenedensaceae|g__Hydrogenedensaceae	0	0	0	0	0.255102	0.552721	0	0	0.042517	0.467687	0.488946	0.297619
k__Bacteria|p__Actinobacteriota|c__Coriobacteriia|o__Coriobacteriales|f__Coriobacteriales_Incertae_Sedis|g__uncultured	0	0.475863	0	0	0	0	0	0	0	0	0	0
k__Bacteria|p__Firmicutes|c__Negativicutes|o__Veillonellales-Selenomonadales|f__Veillonellaceae|g__Dialister	0.0212585	0.132457	1.40306	0	0	0	0	0	0	0.0637755	0	0
k__Bacteria|p__Acidobacteriota|c__Vicinamibacteria|o__Vicinamibacterales|f__Vicinamibacteraceae|g__Luteitalea	0	0	0	0	0.085034	0	0	0	0.042517	0.042517	0.403912	1.46684
k__Bacteria|p__Proteobacteria|c__Gammaproteobacteria|o__Xanthomonadales|f__Xanthomonadaceae|g__Lysobacter	0	0	0	0	0.191327	0	0	0	0	1.31803	0.297619	0.233844
k__Bacteria|p__Firmicutes|c__Bacilli|o__Lactobacillales|f__Lactobacillaceae|g__Weissella	0.106293	0.431711	0	0	0	0	0	0	0	0.042517	0	0
k__Bacteria|p__Bacteroidota|c__Bacteroidia|o__Cytophagales|f__Spirosomaceae|g__Emticicia	0	0	0	0	0	1.7432	0.042517	0	0.085034	0	0	0.127551
k__Bacteria|p__Chloroflexi|c__Chloroflexia|o__Thermomicrobiales|f__JG30-KF-CM45|g__JG30-KF-CM45	0	0.132457	0	0	0.0212585	0.0212585	0	0	0.0212585	0.170068	0.233844	0.956633
k__Bacteria|p__Proteobacteria|c__Alphaproteobacteria|o__Rhizobiales|f__Beijerinckiaceae|g__Bosea	0	0.137363	0	0	0	0.488946	0	0	0	0.106293	0.382653	0.42517
k__Bacteria|p__Planctomycetota|c__Planctomycetes|o__Planctomycetales|f__Rubinisphaeraceae|g__Unclassified	0	0	0	0	0.765306	0.892857	0	0	0	0.106293	0.0637755	0.127551
k__Bacteria|p__Firmicutes|c__Clostridia|o__Peptostreptococcales-Tissierellales|f__Family_XI|g__Anaerococcus	0.0212585	0.441523	0	0	0	0	0	0	0	0	0	0
k__Bacteria|p__Proteobacteria|c__Alphaproteobacteria|o__Rhizobiales|f__Rhizobiaceae|g__Hoeflea	0.276361	0	0	0	0.0212585	0.977891	0.0212585	0	0.0637755	0.191327	0.106293	0.276361
k__Bacteria|p__Firmicutes|c__Bacilli|o__Mycoplasmatales|f__Mycoplasmataceae|g__Mycoplasma	0	0.441523	0	0	0	0	0	0	0	0	0	0
k__Bacteria|p__Actinobacteriota|c__Actinobacteria|o__Frankiales|f__Sporichthyaceae|g__hgcI_clade	0	0	0	1.72194	0	0	0	0.14881	0	0	0	0
k__Bacteria|p__Firmicutes|c__Clostridia|o__Clostridiales|f__Clostridiaceae|g__Clostridium_sensu_stricto_13	0.531463	0.156986	0.276361	0	0.042517	0	0.0212585	0	0.085034	0	0.085034	0.14881
k__Bacteria|p__Firmicutes|c__Clostridia|o__Lachnospirales|f__Lachnospiraceae|g__Blautia	0	0.431711	0	0	0	0	0	0	0	0	0	0
k__Bacteria|p__Firmicutes|c__Clostridia|o__Peptostreptococcales-Tissierellales|f__Family_XI|g__Gallicola	1.10544	0.171703	0	0	0	0	0	0	0	0	0	0
k__Bacteria|p__Firmicutes|c__Bacilli|o__Lactobacillales|f__Enterococcaceae|g__Enterococcus	0.914116	0.206044	0	0	0	0	0	0	0	0	0	0
k__Bacteria|p__Bacteroidota|c__Bacteroidia|o__Flavobacteriales|f__Flavobacteriaceae|g__Mariniflexile	0	0	0	0	0.255102	0	0	0	0.233844	0	1.27551	0.0212585
k__Bacteria|p__Proteobacteria|c__Gammaproteobacteria|o__Burkholderiales|f__Methylophilaceae|g__Methylophilus	0	0	0	0	0	0.0212585	0	0	0	1.57313	0.14881	0.0212585
k__Bacteria|p__Proteobacteria|c__Gammaproteobacteria|o__Xanthomonadales|f__Xanthomonadaceae|g__Pseudoxanthomonas	0	0.0294349	0	0	0	0	0	0	0	0.14881	0	1.44558
k__Bacteria|p__Firmicutes|c__Clostridia|o__Lachnospirales|f__Lachnospiraceae|g__Agathobacter	0	0.387559	0	0	0	0	0	0	0.0212585	0	0	0
k__Bacteria|p__Proteobacteria|c__Gammaproteobacteria|o__Pseudomonadales|f__Cellvibrionaceae|g__Cellvibrio	0	0	0.722789	0	0	0	0	0	0.680272	0.233844	0.0212585	0.042517
k__Bacteria|p__Verrucomicrobiota|c__Verrucomicrobiae|o__Verrucomicrobiales|f__Verrucomicrobiaceae|g__Prosthecobacter	0	0.00490581	0.531463	0	0.170068	0.0637755	0.127551	0	0.276361	0.127551	0.340136	0.042517
k__Bacteria|p__Actinobacteriota|c__Actinobacteria|o__Bifidobacteriales|f__Bifidobacteriaceae|g__Bifidobacterium	0	0.387559	0	0	0	0	0	0	0	0	0	0
k__Bacteria|p__Proteobacteria|c__Gammaproteobacteria|o__Burkholderiales|f__Comamonadaceae|g__uncultured	0	0	0	0	0.467687	0.0212585	0.42517	0	0.722789	0	0	0.0212585
k__Bacteria|p__Bacteroidota|c__Bacteroidia|o__Cytophagales|f__Spirosomaceae|g__Rhabdobacter	0	0	0	0	0.552721	0.127551	0.106293	0	0.170068	0	0.552721	0.106293
k__Bacteria|p__Proteobacteria|c__Alphaproteobacteria|o__Rhizobiales|f__Rhizobiaceae|g__Mesorhizobium	0	0.00490581	0	0	0.531463	0.042517	0	0	0.106293	0.14881	0.0212585	0.722789
k__Bacteria|p__Proteobacteria|c__Alphaproteobacteria|o__Rhodobacterales|f__Rhodobacteraceae|g__Tabrizicola	0	0	0	0	0	0.276361	0	0	0.0212585	0.829082	0.042517	0.403912
k__Bacteria|p__Verrucomicrobiota|c__Verrucomicrobiae|o__Verrucomicrobiales|f__Verrucomicrobiaceae|g__uncultured	0	0	0	0	0.0212585	0.914116	0	0	0.467687	0.0637755	0.0212585	0.085034
k__Bacteria|p__Proteobacteria|c__Gammaproteobacteria|o__Diplorickettsiales|f__Diplorickettsiaceae|g__uncultured	0	0	0.340136	0.106293	0.042517	0	0.14881	0.0637755	0.127551	0.0637755	0.488946	0.170068
k__Bacteria|p__Fusobacteriota|c__Fusobacteriia|o__Fusobacteriales|f__Fusobacteriaceae|g__Fusobacterium	1.46684	0.0147174	0	0	0	0	0	0	0	0	0	0
k__Bacteria|p__Proteobacteria|c__Gammaproteobacteria|o__Burkholderiales|f__Burkholderiaceae|g__Limnobacter	0	0.00490581	0	0.765306	0	0.042517	0.14881	0.085034	0	0.255102	0.085034	0.127551
k__Bacteria|p__Proteobacteria|c__Gammaproteobacteria|o__Burkholderiales|f__Oxalobacteraceae|g__Unclassified	0	0	0	0	0	0.786565	0	0	0	0.659014	0	0.085034
k__Bacteria|p__Campylobacterota|c__Campylobacteria|o__Campylobacterales|f__Arcobacteraceae|g__Pseudarcobacter	0	0.0343407	0	0.467687	0	0	0	0.892857	0	0	0	0
k__Bacteria|p__Proteobacteria|c__Alphaproteobacteria|o__Azospirillales|f__Azospirillales_Incertae_Sedis|g__Stella	0	0	0	0	0.191327	0.127551	0	0	0.0637755	0.233844	0.765306	0.127551
k__Bacteria|p__Bacteroidota|c__Bacteroidia|o__Chitinophagales|f__Saprospiraceae|g__Phaeodactylibacter	0	0	0	0	1.14796	0	0	0	0.340136	0	0	0
k__Bacteria|p__Planctomycetota|c__Planctomycetes|o__Planctomycetales|f__Schlesneriaceae|g__Planctopirus	0.233844	0	0	0	0.127551	0.14881	0.085034	0	0.488946	0.0637755	0.170068	0.170068
k__Bacteria|p__Bacteroidota|c__Bacteroidia|o__Flavobacteriales|f__Weeksellaceae|g__Cloacibacterium	0	0.166797	0.042517	0	0	0	0.701531	0	0	0	0	0
k__Bacteria|p__Firmicutes|c__Bacilli|o__Bacillales|f__Bacillaceae|g__Unclassified	0.255102	0.264914	0	0	0	0	0.0212585	0.0212585	0	0	0.0212585	0
k__Bacteria|p__Firmicutes|c__Clostridia|o__Oscillospirales|f__Ruminococcaceae|g__DTU089	0	0.328689	0	0	0	0.0212585	0.0212585	0	0	0	0	0
k__Bacteria|p__Planctomycetota|c__OM190|o__OM190|f__OM190|g__OM190	0	0	0	0	0.106293	0.659014	0	0	0.127551	0.106293	0.042517	0.42517
k__Bacteria|p__Proteobacteria|c__Gammaproteobacteria|o__Pseudomonadales|f__Halieaceae|g__Haliea	0	0	0	0	1.21173	0.0637755	0	0	0.106293	0	0.085034	0
k__Bacteria|p__Firmicutes|c__Clostridia|o__Clostridiales|f__Clostridiaceae|g__Clostridium_sensu_stricto_7	0	0.323783	0	0	0	0	0	0	0	0.042517	0	0
k__Bacteria|p__Actinobacteriota|c__Acidimicrobiia|o__Microtrichales|f__Ilumatobacteraceae|g__CL500-29_marine_group	0	0	0	0.85034	0	0.085034	0	0.042517	0	0.106293	0.14881	0.191327
k__Bacteria|p__Bacteroidota|c__Bacteroidia|o__Chitinophagales|f__Saprospiraceae|g__Haliscomenobacter	0	0	0	0	1.40306	0.0212585	0	0	0	0	0	0
k__Bacteria|p__Actinobacteriota|c__Coriobacteriia|o__Coriobacteriales|f__Coriobacteriaceae|g__Collinsella	0	0.323783	0	0	0	0	0	0	0	0	0	0
k__Bacteria|p__Bdellovibrionota|c__Bdellovibrionia|o__Bdellovibrionales|f__Bdellovibrionaceae|g__Bdellovibrio	0	0.024529	0.0212585	0	0.042517	0.14881	0.042517	0.106293	0.701531	0	0.127551	0.106293
k__Bacteria|p__Proteobacteria|c__Alphaproteobacteria|o__Sphingomonadales|f__Sphingomonadaceae|g__Erythrobacter	0	0.00490581	0.191327	0	0.085034	0.085034	0	0	0.0637755	0	0.57398	0.382653
k__Bacteria|p__Proteobacteria|c__Gammaproteobacteria|o__Pseudomonadales|f__Moraxellaceae|g__Enhydrobacter	0.382653	0.220761	0	0	0	0	0	0	0	0.0637755	0	0
k__Bacteria|p__Actinobacteriota|c__Actinobacteria|o__Micrococcales|f__Micrococcaceae|g__Kocuria	0	0.142268	0.786565	0	0	0	0	0	0	0	0	0
k__Bacteria|p__Firmicutes|c__Bacilli|o__Bacillales|f__Planococcaceae|g__Paenisporosarcina	0	0.313972	0	0	0	0	0	0	0	0	0	0
k__Bacteria|p__Actinobacteriota|c__Actinobacteria|o__Micrococcales|f__Brevibacteriaceae|g__Brevibacterium	0	0.196232	0.446429	0	0	0	0.042517	0	0	0	0	0
k__Bacteria|p__Proteobacteria|c__Alphaproteobacteria|o__Rhizobiales|f__Hyphomicrobiaceae|g__Pedomicrobium	0	0.0392465	0	0	0.0637755	0.616497	0	0	0	0	0	0.488946
k__Bacteria|p__Firmicutes|c__Clostridia|o__Unclassified|f__Unclassified|g__Unclassified	0.042517	0.264914	0	0	0	0	0.106293	0	0	0	0	0
k__Bacteria|p__Myxococcota|c__Polyangia|o__Polyangiales|f__Sandaracinaceae|g__Sandaracinus	0	0	0	0	0.170068	0.0212585	0	0	1.08418	0	0	0.0212585
k__Bacteria|p__Proteobacteria|c__Alphaproteobacteria|o__Micavibrionales|f__Micavibrionaceae|g__uncultured	0	0	0	0	0.340136	0	0.233844	0.0637755	0	0.0212585	0.510204	0.127551
k__Bacteria|p__Bacteroidota|c__Bacteroidia|o__Chitinophagales|f__Chitinophagaceae|g__Unclassified	0	0	0	0	0	0	0	1.25425	0	0	0	0.0212585
k__Bacteria|p__Cyanobacteria|c__Cyanobacteriia|o__Cyanobacteriales|f__Oscillatoriaceae|g__Oscillatoria_PCC-6304	0.106293	0	0	0	0.0212585	0	0	0	0	0.595238	0.0637755	0.488946
k__Bacteria|p__Firmicutes|c__Clostridia|o__Oscillospirales|f__Butyricicoccaceae|g__Butyricicoccus	0	0.235479	0.255102	0	0	0	0	0	0	0	0	0
k__Bacteria|p__Proteobacteria|c__Gammaproteobacteria|o__Burkholderiales|f__Unclassified|g__Unclassified	0	0	0	0.085034	0.0212585	0.212585	0	0.701531	0	0	0.042517	0.212585
k__Bacteria|p__Bacteroidota|c__Bacteroidia|o__Cytophagales|f__Microscillaceae|g__Chryseolinea	0	0	0	0	0	0.871599	0	0	0	0.127551	0.0212585	0.233844
k__Bacteria|p__Proteobacteria|c__Alphaproteobacteria|o__Rhodobacterales|f__Rhodobacteraceae|g__Limimaricola	0	0	0	0	0.57398	0.106293	0	0	0	0	0.297619	0.276361
k__Bacteria|p__Proteobacteria|c__Gammaproteobacteria|o__Burkholderiales|f__Alcaligenaceae|g__Achromobacter	0	0.00981162	1.21173	0	0	0	0	0	0	0	0	0
k__Bacteria|p__Proteobacteria|c__Gammaproteobacteria|o__Gammaproteobacteria_Incertae_Sedis|f__Unknown_Family|g__Acidibacter	0	0	0	0	0.0212585	0	0	0	0	0.595238	0.106293	0.531463
k__Bacteria|p__Proteobacteria|c__Alphaproteobacteria|o__Caulobacterales|f__Caulobacteraceae|g__Caulobacter	0	0.0147174	1.10544	0	0.0212585	0	0.0212585	0	0	0.0212585	0	0
k__Bacteria|p__Proteobacteria|c__Gammaproteobacteria|o__Burkholderiales|f__Neisseriaceae|g__Uruburuella	1.23299	0	0	0	0	0	0	0	0	0	0	0
k__Bacteria|p__Actinobacteriota|c__Actinobacteria|o__Propionibacteriales|f__Nocardioidaceae|g__Nocardioides	0.212585	0.0441523	0	0	0.042517	0.085034	0	0	0	0.0212585	0.0212585	0.659014
k__Bacteria|p__Bdellovibrionota|c__Oligoflexia|o__Oligoflexales|f__Oligoflexaceae|g__uncultured	0.042517	0.0147174	0	0	0	0.0637755	0	0	0.0212585	0.935374	0	0.106293
k__Bacteria|p__Planctomycetota|c__Planctomycetes|o__Isosphaerales|f__Isosphaeraceae|g__uncultured	0	0	0	0	0.085034	0.042517	0	0	0.085034	0.14881	0.531463	0.340136
k__Bacteria|p__Proteobacteria|c__Alphaproteobacteria|o__Caulobacterales|f__Hyphomonadaceae|g__SWB02	0	0	0	0	0.659014	0.042517	0	0	0.191327	0.085034	0.14881	0.106293
k__Bacteria|p__Proteobacteria|c__Alphaproteobacteria|o__Rickettsiales|f__Rickettsiaceae|g__uncultured	0	0	0	0.085034	0.085034	0.0212585	0.892857	0.127551	0	0	0	0.0212585
k__Bacteria|p__Bacteroidota|c__Bacteroidia|o__Sphingobacteriales|f__NS11-12_marine_group|g__NS11-12_marine_group	0	0	0	0.0637755	0	0.0212585	0.191327	0.57398	0.191327	0	0.106293	0.0212585
k__Bacteria|p__Proteobacteria|c__Alphaproteobacteria|o__Rhizobiales|f__Unclassified|g__Unclassified	0	0	0	0	1.08418	0.0212585	0	0	0.0212585	0	0.0212585	0
k__Bacteria|p__Firmicutes|c__Bacilli|o__Paenibacillales|f__Paenibacillaceae|g__Paenibacillus	0	0.255102	0	0	0	0	0	0	0	0	0	0.0212585
k__Bacteria|p__Planctomycetota|c__Planctomycetes|o__Pirellulales|f__Pirellulaceae|g__Roseimaritima	0.042517	0	0	0	0.382653	0	0	0	0.233844	0	0.382653	0.042517
k__Bacteria|p__Firmicutes|c__Clostridia|o__Lachnospirales|f__Lachnospiraceae|g__[Ruminococcus]_torques_group	0.106293	0.191327	0	0.042517	0	0	0.085034	0	0	0	0	0
k__Bacteria|p__Proteobacteria|c__Gammaproteobacteria|o__Pseudomonadales|f__Pseudohongiellaceae|g__Pseudohongiella	0	0	0	0	0.106293	0	0	0.722789	0.085034	0	0.106293	0.042517
k__Bacteria|p__Proteobacteria|c__Gammaproteobacteria|o__Xanthomonadales|f__Rhodanobacteraceae|g__Tahibacter	0	0	0	0	0.042517	0.0637755	0	0	0.0637755	0.871599	0	0
k__Bacteria|p__Firmicutes|c__Clostridia|o__Lachnospirales|f__Lachnospiraceae|g__Coprococcus	0	0.235479	0	0	0	0	0	0	0	0	0	0
k__Bacteria|p__Firmicutes|c__Clostridia|o__Oscillospirales|f__Ruminococcaceae|g__Ruminococcus	0	0.220761	0	0	0.042517	0	0	0	0	0.0212585	0	0
k__Bacteria|p__Proteobacteria|c__Alphaproteobacteria|o__Sphingomonadales|f__Sphingomonadaceae|g__Porphyrobacter	0	0	0.318878	0	0	0	0.318878	0	0	0.0637755	0.0637755	0.233844
k__Bacteria|p__Proteobacteria|c__Gammaproteobacteria|o__Pseudomonadales|f__Moraxellaceae|g__Psychrobacter	0	0.206044	0	0	0	0.106293	0	0	0	0	0	0
k__Bacteria|p__Proteobacteria|c__Gammaproteobacteria|o__Enterobacterales|f__Morganellaceae|g__Morganella	0.977891	0	0	0	0	0	0	0	0	0	0	0
k__Bacteria|p__Acidobacteriota|c__Blastocatellia|o__Blastocatellales|f__Blastocatellaceae|g__Blastocatella	0	0	0	0	0	0.042517	0	0	0.0637755	0.382653	0	0.467687
k__Bacteria|p__Proteobacteria|c__Gammaproteobacteria|o__Burkholderiales|f__Oxalobacteraceae|g__Massilia	0	0.220761	0	0	0	0	0	0	0	0	0	0
k__Bacteria|p__Firmicutes|c__Bacilli|o__Lactobacillales|f__Lactobacillaceae|g__Latilactobacillus	0	0.196232	0	0	0.042517	0.042517	0	0	0	0	0	0
k__Bacteria|p__Proteobacteria|c__Alphaproteobacteria|o__Azospirillales|f__Azospirillaceae|g__Niveispirillum	0	0	0	0	0	0	0.935374	0	0	0	0	0
k__Bacteria|p__Bacteroidota|c__Bacteroidia|o__Cytophagales|f__Cyclobacteriaceae|g__Algoriphagus	0	0	0.085034	0	0.191327	0.042517	0.170068	0	0.0637755	0	0.042517	0.340136
k__Bacteria|p__Proteobacteria|c__Alphaproteobacteria|o__Dongiales|f__Dongiaceae|g__Dongia	0	0	0	0	0	0	0	0	0.106293	0.744048	0	0.0637755
k__Bacteria|p__Verrucomicrobiota|c__Chlamydiae|o__Chlamydiales|f__Parachlamydiaceae|g__Neochlamydia	0	0.117739	0	0	0	0.212585	0	0	0	0.042517	0.085034	0.0637755
k__Bacteria|p__Bacteroidota|c__Bacteroidia|o__Chitinophagales|f__Chitinophagaceae|g__Sediminibacterium	0	0.0441523	0	0.488946	0	0	0.0212585	0.127551	0	0	0	0.0637755
k__Bacteria|p__Firmicutes|c__Bacilli|o__Lactobacillales|f__Carnobacteriaceae|g__Carnobacterium	0	0.206044	0	0	0	0	0	0	0	0	0	0
k__Bacteria|p__Firmicutes|c__Clostridia|o__Oscillospirales|f__Ruminococcaceae|g__uncultured	0	0.206044	0	0	0	0	0	0	0	0	0	0
k__Bacteria|p__Patescibacteria|c__Gracilibacteria|o__Absconditabacteriales_(SR1)|f__Absconditabacteriales_(SR1)|g__Absconditabacteriales_(SR1)	0	0	0	0	0	0	0.892857	0	0	0	0	0
k__Bacteria|p__Proteobacteria|c__Gammaproteobacteria|o__Pseudomonadales|f__Halieaceae|g__Marimicrobium	0	0	0	0	0.0637755	0.106293	0	0	0.212585	0	0.488946	0.0212585
k__Bacteria|p__Proteobacteria|c__Gammaproteobacteria|o__Pseudomonadales|f__KI89A_clade|g__KI89A_clade	0	0	0	0	0.0637755	0.0212585	0	0	0.127551	0.14881	0.361395	0.170068
k__Bacteria|p__Proteobacteria|c__Gammaproteobacteria|o__Unclassified|f__Unclassified|g__Unclassified	0	0.0196232	0.085034	0.042517	0.0212585	0.106293	0.127551	0.085034	0.0212585	0.0637755	0.106293	0.14881
k__Bacteria|p__Actinobacteriota|c__Acidimicrobiia|o__Microtrichales|f__Microtrichaceae|g__Sva0996_marine_group	0	0	0	0	0.170068	0.14881	0	0	0.127551	0.042517	0.276361	0.106293
k__Bacteria|p__Firmicutes|c__Bacilli|o__Bacillales|f__Planococcaceae|g__Unclassified	0.829082	0.00981162	0	0	0	0	0	0	0	0	0	0
k__Bacteria|p__Firmicutes|c__Clostridia|o__Lachnospirales|f__Lachnospiraceae|g__[Eubacterium]_hallii_group	0	0.196232	0	0	0	0.0212585	0	0	0	0	0	0
k__Bacteria|p__Firmicutes|c__Negativicutes|o__Veillonellales-Selenomonadales|f__Veillonellaceae|g__Veillonella	0.871599	0	0	0	0	0	0	0	0	0	0	0
k__Bacteria|p__Actinobacteriota|c__Coriobacteriia|o__Coriobacteriales|f__Atopobiaceae|g__Unclassified	0	0.196232	0	0	0	0	0	0	0	0	0	0
k__Bacteria|p__Proteobacteria|c__Alphaproteobacteria|o__Rhizobiales|f__Hyphomicrobiaceae|g__Hyphomicrobium	0.191327	0.0294349	0	0	0	0	0	0	0.170068	0.233844	0.0212585	0.106293
k__Bacteria|p__Proteobacteria|c__Alphaproteobacteria|o__Unclassified|f__Unclassified|g__Unclassified	0	0.0392465	0	0	0.042517	0.106293	0.085034	0	0	0.0637755	0.212585	0.170068
k__Bacteria|p__Proteobacteria|c__Gammaproteobacteria|o__Xanthomonadales|f__Rhodanobacteraceae|g__Aquimonas	0	0	0.042517	0	0	0.106293	0.042517	0	0.595238	0	0.042517	0.0212585
k__Bacteria|p__Firmicutes|c__Bacilli|o__Brevibacillales|f__Brevibacillaceae|g__Brevibacillus	0.829082	0	0	0	0	0	0	0	0	0	0	0
k__Bacteria|p__Proteobacteria|c__Gammaproteobacteria|o__Burkholderiales|f__Comamonadaceae|g__Tepidimonas	0.0212585	0.186421	0	0	0	0	0	0	0	0	0	0
k__Bacteria|p__Firmicutes|c__Clostridia|o__Peptostreptococcales-Tissierellales|f__Peptostreptococcaceae|g__Romboutsia	0.403912	0.0932104	0	0	0	0	0	0	0	0	0	0
k__Bacteria|p__Proteobacteria|c__Gammaproteobacteria|o__Burkholderiales|f__Comamonadaceae|g__Limnohabitans	0	0.0392465	0	0.340136	0	0	0.297619	0	0	0	0	0
k__Bacteria|p__Verrucomicrobiota|c__Verrucomicrobiae|o__Opitutales|f__Opitutaceae|g__Cephaloticoccus	0	0	0.255102	0.106293	0	0	0.318878	0	0.106293	0	0.0212585	0
k__Bacteria|p__Bacteroidota|c__Bacteroidia|o__Bacteroidales|f__Rikenellaceae|g__Rikenellaceae_RC9_gut_group	0	0.181515	0	0	0	0	0	0	0	0	0	0
k__Bacteria|p__Proteobacteria|c__Gammaproteobacteria|o__uncultured|f__uncultured|g__uncultured	0.14881	0	0.085034	0	0.106293	0.085034	0.191327	0.042517	0.042517	0.0637755	0	0.0212585
k__Bacteria|p__Firmicutes|c__Clostridia|o__Clostridiales|f__Clostridiaceae|g__Clostridium_sensu_stricto_18	0.680272	0.00981162	0	0	0	0.042517	0	0	0	0	0	0
k__Bacteria|p__Firmicutes|c__Bacilli|o__Aneurinibacillales|f__Aneurinibacillaceae|g__Aneurinibacillus	0.680272	0.0196232	0	0	0	0	0	0	0	0	0	0
k__Bacteria|p__Firmicutes|c__Clostridia|o__Lachnospirales|f__Lachnospiraceae|g__Anaerosporobacter	0.0212585	0.0833987	0	0	0	0	0	0	0.106293	0	0.191327	0.085034
k__Bacteria|p__Planctomycetota|c__Planctomycetes|o__Planctomycetales|f__Rubinisphaeraceae|g__SH-PL14	0.0637755	0.0392465	0	0	0.14881	0.0637755	0	0	0.0212585	0	0.170068	0.127551
k__Bacteria|p__Verrucomicrobiota|c__Verrucomicrobiae|o__Opitutales|f__Opitutaceae|g__Unclassified	0	0	0	0.680272	0	0	0	0	0	0.0212585	0	0.0637755
k__Bacteria|p__Verrucomicrobiota|c__Verrucomicrobiae|o__Pedosphaerales|f__Pedosphaeraceae|g__SH3-11	0	0	0	0.0637755	0.0637755	0	0.170068	0.0212585	0.276361	0.0212585	0	0.14881
k__Bacteria|p__Actinobacteriota|c__Actinobacteria|o__Propionibacteriales|f__Propionibacteriaceae|g__Cutibacterium	0	0.142268	0	0	0	0	0.127551	0	0	0	0	0
k__Bacteria|p__Firmicutes|c__Bacilli|o__Bacillales|f__Planococcaceae|g__Lysinibacillus	0.616497	0.0294349	0	0	0	0	0	0	0	0	0	0
k__Bacteria|p__Firmicutes|c__Clostridia|o__Peptostreptococcales-Tissierellales|f__Family_XI|g__Tepidimicrobium	0.552721	0.0441523	0	0	0	0	0	0	0	0	0	0
k__Bacteria|p__Myxococcota|c__Polyangia|o__Nannocystales|f__Nannocystaceae|g__Nannocystaceae	0.085034	0	0	0	0	0.552721	0	0	0.042517	0.0212585	0	0.042517
k__Bacteria|p__Proteobacteria|c__Alphaproteobacteria|o__Sphingomonadales|f__Sphingomonadaceae|g__Sphingosinicella	0	0	0	0	0.14881	0	0	0	0.127551	0	0.233844	0.233844
k__Bacteria|p__Proteobacteria|c__Gammaproteobacteria|o__Xanthomonadales|f__Xanthomonadaceae|g__Thermomonas	0	0	0	0	0.0212585	0.0212585	0	0	0	0.106293	0.170068	0.42517
k__Bacteria|p__Firmicutes|c__Clostridia|o__Lachnospirales|f__Lachnospiraceae|g__uncultured	0	0.122645	0	0	0.0212585	0	0	0	0.0637755	0	0.085034	0.0212585
k__Bacteria|p__Chloroflexi|c__KD4-96|o__KD4-96|f__KD4-96|g__KD4-96	0	0.161892	0	0	0	0	0	0	0	0	0	0
k__Bacteria|p__Firmicutes|c__Bacilli|o__Bacillales|f__Planococcaceae|g__Planococcus	0	0.122645	0	0	0	0.042517	0	0	0	0	0.042517	0.085034
k__Bacteria|p__Patescibacteria|c__Parcubacteria|o__Candidatus_Nomurabacteria|f__Candidatus_Nomurabacteria|g__Candidatus_Nomurabacteria	0	0.0441523	0	0.106293	0	0	0	0.382653	0	0	0.0212585	0
k__Bacteria|p__Bdellovibrionota|c__Bdellovibrionia|o__Bdellovibrionales|f__Bdellovibrionaceae|g__OM27_clade	0	0	0	0	0.0212585	0.042517	0	0	0.14881	0.318878	0	0.170068
k__Bacteria|p__Proteobacteria|c__Alphaproteobacteria|o__Paracaedibacterales|f__Paracaedibacteraceae|g__Candidatus_Paracaedibacter	0	0	0	0.0637755	0	0.0212585	0	0.0637755	0.0212585	0.0637755	0.0212585	0.42517
k__Bacteria|p__Proteobacteria|c__Gammaproteobacteria|o__Burkholderiales|f__Burkholderiaceae|g__Ralstonia	0	0.156986	0	0	0	0	0	0	0	0	0	0
k__Bacteria|p__Proteobacteria|c__Gammaproteobacteria|o__Coxiellales|f__Coxiellaceae|g__Coxiella	0	0.00981162	0.212585	0.361395	0	0	0	0.042517	0	0	0	0.0212585
k__Bacteria|p__Firmicutes|c__Clostridia|o__Oscillospirales|f__UCG-010|g__UCG-010	0	0.156986	0	0	0	0	0	0	0	0	0	0
k__Bacteria|p__Proteobacteria|c__Alphaproteobacteria|o__Caulobacterales|f__Hyphomonadaceae|g__Hirschia	0	0	0	0	0.170068	0	0	0	0.042517	0.0637755	0.042517	0.361395
k__Bacteria|p__Proteobacteria|c__Gammaproteobacteria|o__Diplorickettsiales|f__Diplorickettsiaceae|g__Aquicella	0	0.00490581	0.297619	0	0	0.0212585	0.191327	0.085034	0	0	0.0637755	0
k__Bacteria|p__Proteobacteria|c__Alphaproteobacteria|o__Thalassobaculales|f__Thalassobaculaceae|g__Thalassobaculum	0	0	0	0.042517	0	0	0	0.595238	0	0	0	0.0212585
k__Bacteria|p__Bacteroidota|c__Bacteroidia|o__Sphingobacteriales|f__env.OPS_17|g__env.OPS_17	0	0	0	0	0	0.085034	0	0	0	0.488946	0	0.0637755
k__Bacteria|p__Firmicutes|c__Clostridia|o__Lachnospirales|f__Lachnospiraceae|g__Lachnospiraceae_NK3A20_group	0	0.147174	0	0	0	0	0	0	0	0	0	0
k__Bacteria|p__Planctomycetota|c__Planctomycetes|o__Planctomycetales|f__Gimesiaceae|g__uncultured	0.0212585	0	0	0	0.403912	0.042517	0	0	0.0637755	0	0	0.106293
k__Bacteria|p__Proteobacteria|c__Alphaproteobacteria|o__Rhodobacterales|f__Rhodobacteraceae|g__Nautella	0	0	0	0.616497	0	0	0	0.0212585	0	0	0	0
k__Bacteria|p__Proteobacteria|c__Gammaproteobacteria|o__Burkholderiales|f__Methylophilaceae|g__Unclassified	0	0	0	0.255102	0	0.0212585	0	0.085034	0	0	0.0212585	0.255102
k__Bacteria|p__Acidobacteriota|c__Acidobacteriae|o__Bryobacterales|f__Bryobacteraceae|g__Bryobacter	0	0.0637755	0	0	0.255102	0.0212585	0	0	0.0637755	0	0	0
k__Bacteria|p__Actinobacteriota|c__Actinobacteria|o__Propionibacteriales|f__Nocardioidaceae|g__Aeromicrobium	0	0	0	0	0	0	0	0	0	0.616497	0	0
k__Bacteria|p__Bacteroidota|c__Bacteroidia|o__Chitinophagales|f__uncultured|g__uncultured	0	0.00490581	0	0	0.170068	0.0212585	0	0	0.382653	0	0	0.0212585
k__Bacteria|p__Bacteroidota|c__Bacteroidia|o__Flavobacteriales|f__Crocinitomicaceae|g__Fluviicola	0	0	0	0.042517	0.042517	0	0.127551	0	0.276361	0.042517	0.0212585	0.0637755
k__Bacteria|p__Firmicutes|c__Bacilli|o__Bacillales|f__Planococcaceae|g__Bhargavaea	0	0.142268	0	0	0	0	0	0	0	0	0	0
k__Bacteria|p__Firmicutes|c__Bacilli|o__Lactobacillales|f__Lactobacillaceae|g__Leuconostoc	0	0.142268	0	0	0	0	0	0	0	0	0	0
k__Bacteria|p__Patescibacteria|c__Parcubacteria|o__Unclassified|f__Unclassified|g__Unclassified	0	0.142268	0	0	0	0	0	0	0	0	0	0
k__Bacteria|p__Patescibacteria|c__Saccharimonadia|o__Saccharimonadales|f__LWQ8|g__LWQ8	0.0212585	0.00490581	0	0	0.0637755	0	0	0.0212585	0.106293	0.042517	0.276361	0.0637755
k__Bacteria|p__Proteobacteria|c__Alphaproteobacteria|o__Rhizobiales|f__Rhizobiaceae|g__Allorhizobium-Neorhizobium-Pararhizobium-Rhizobium	0	0.0637755	0	0	0	0	0.085034	0	0.085034	0.14881	0.0212585	0
k__Bacteria|p__Proteobacteria|c__Gammaproteobacteria|o__Burkholderiales|f__Rhodocyclaceae|g__Methyloversatilis	0	0.0294349	0	0	0.14881	0	0	0	0.255102	0	0.085034	0
k__Bacteria|p__Proteobacteria|c__Gammaproteobacteria|o__Burkholderiales|f__Comamonadaceae|g__Comamonas	0.595238	0	0	0	0	0	0	0	0	0	0	0
k__Bacteria|p__Bacteroidota|c__Bacteroidia|o__Sphingobacteriales|f__Sphingobacteriaceae|g__Arcticibacter	0	0	0	0	0	0	0.510204	0	0	0.0637755	0	0
k__Bacteria|p__Firmicutes|c__Clostridia|o__Clostridiales|f__Clostridiaceae|g__Clostridium_sensu_stricto_8	0.170068	0.024529	0	0	0.085034	0	0	0	0.0637755	0.0637755	0.0212585	0.0637755
k__Bacteria|p__Firmicutes|c__Clostridia|o__Lachnospirales|f__Lachnospiraceae|g__Lachnospiraceae_UCG-001	0	0.132457	0	0	0	0	0	0	0	0	0	0
k__Bacteria|p__Proteobacteria|c__Gammaproteobacteria|o__Burkholderiales|f__Comamonadaceae|g__Simplicispira	0	0	0	0	0.233844	0.127551	0	0	0.085034	0.085034	0.0212585	0.0212585
k__Bacteria|p__Acidobacteriota|c__Vicinamibacteria|o__Vicinamibacterales|f__uncultured|g__uncultured	0	0.0539639	0	0	0	0	0.318878	0	0	0	0	0
k__Bacteria|p__Actinobacteriota|c__Actinobacteria|o__Micrococcales|f__Micrococcaceae|g__Micrococcus	0.0212585	0.122645	0	0	0	0	0	0	0	0	0	0
k__Bacteria|p__Bacteroidota|c__Bacteroidia|o__Bacteroidales|f__Muribaculaceae|g__Muribaculaceae	0	0.127551	0	0	0	0	0	0	0	0	0	0
k__Bacteria|p__Firmicutes|c__Bacilli|o__Bacillales|f__Planococcaceae|g__Savagea	0.42517	0.0294349	0	0	0	0	0	0	0	0	0	0
k__Bacteria|p__Firmicutes|c__Clostridia|o__Lachnospirales|f__Lachnospiraceae|g__Fusicatenibacter	0	0.127551	0	0	0	0	0	0	0	0	0	0
k__Bacteria|p__Proteobacteria|c__Alphaproteobacteria|o__Rhodobacterales|f__Rhodobacteraceae|g__Gemmobacter	0.0212585	0.00981162	0	0	0.085034	0	0	0	0.106293	0.127551	0.0637755	0.106293
k__Bacteria|p__Firmicutes|c__Bacilli|o__Erysipelotrichales|f__Erysipelotrichaceae|g__Erysipelotrichaceae_UCG-007	0	0.122645	0	0	0	0	0	0	0	0	0	0
k__Bacteria|p__Firmicutes|c__Clostridia|o__Peptostreptococcales-Tissierellales|f__Peptostreptococcaceae|g__Paraclostridium	0.106293	0.0981162	0	0	0	0	0	0	0	0	0	0
k__Bacteria|p__Proteobacteria|c__Alphaproteobacteria|o__Rickettsiales|f__Rickettsiaceae|g__Candidatus_Megaira	0	0.0539639	0	0	0	0	0.170068	0	0.0212585	0	0	0.106293
k__Bacteria|p__Proteobacteria|c__Gammaproteobacteria|o__Enterobacterales|f__Morganellaceae|g__Providencia	0.340136	0.0441523	0	0	0	0	0	0	0	0	0	0
k__Bacteria|p__Proteobacteria|c__Alphaproteobacteria|o__Rhizobiales|f__Xanthobacteraceae|g__Pseudoxanthobacter	0	0.112834	0	0	0	0	0	0	0	0	0.0212585	0
k__Bacteria|p__Actinobacteriota|c__Actinobacteria|o__Corynebacteriales|f__Nocardiaceae|g__Rhodococcus	0	0.0196232	0	0	0.106293	0	0	0	0.255102	0	0	0.0637755
k__Bacteria|p__Actinobacteriota|c__Actinobacteria|o__Micrococcales|f__Micrococcaceae|g__Unclassified	0	0.0833987	0	0	0	0	0	0	0	0.14881	0	0
k__Bacteria|p__Firmicutes|c__Bacilli|o__Exiguobacterales|f__Exiguobacteraceae|g__Exiguobacterium	0.0212585	0.0441523	0	0	0	0	0	0	0	0	0.0212585	0.276361
k__Bacteria|p__Patescibacteria|c__Microgenomatia|o__Candidatus_Woesebacteria|f__Candidatus_Woesebacteria|g__Candidatus_Woesebacteria	0	0.117739	0	0	0	0	0	0	0	0	0	0
k__Bacteria|p__Proteobacteria|c__Alphaproteobacteria|o__Rhizobiales|f__Rhizobiaceae|g__Shinella	0.340136	0	0	0	0	0.042517	0	0	0	0.0637755	0.0637755	0
k__Bacteria|p__Proteobacteria|c__Alphaproteobacteria|o__Rhizobiales|f__Rhizobiales_Incertae_Sedis|g__Phreatobacter	0	0	0	0	0.255102	0.042517	0	0	0.042517	0.170068	0	0
k__Bacteria|p__Proteobacteria|c__Gammaproteobacteria|o__Enterobacterales|f__Pasteurellaceae|g__Unclassified	0.510204	0	0	0	0	0	0	0	0	0	0	0
k__Bacteria|p__Verrucomicrobiota|c__Verrucomicrobiae|o__Opitutales|f__Opitutaceae|g__IMCC26134	0	0	0	0.170068	0.0212585	0	0.170068	0.0212585	0.0637755	0.0637755	0	0
k__Bacteria|p__Campylobacterota|c__Campylobacteria|o__Campylobacterales|f__Arcobacteraceae|g__Arcobacter	0.488946	0	0	0	0	0	0	0	0	0	0	0
k__Bacteria|p__Proteobacteria|c__Alphaproteobacteria|o__Acetobacterales|f__Acetobacteraceae|g__Unclassified	0	0	0	0	0.488946	0	0	0	0	0	0	0
k__Bacteria|p__Proteobacteria|c__Gammaproteobacteria|o__Burkholderiales|f__TRA3-20|g__TRA3-20	0	0	0	0	0.0212585	0	0	0	0.042517	0	0.14881	0.276361
k__Bacteria|p__Bacteroidota|c__Bacteroidia|o__Flavobacteriales|f__Weeksellaceae|g__Soonwooa	0.467687	0	0	0	0	0	0	0	0	0	0	0
k__Bacteria|p__Firmicutes|c__Clostridia|o__Oscillospirales|f__[Eubacterium]_coprostanoligenes_group|g__[Eubacterium]_coprostanoligenes_group	0	0.107928	0	0	0	0	0	0	0	0	0	0
k__Bacteria|p__Proteobacteria|c__Gammaproteobacteria|o__Burkholderiales|f__Burkholderiaceae|g__Burkholderia-Caballeronia-Paraburkholderia	0.0212585	0.0932104	0	0	0	0	0.0212585	0	0	0	0	0.0212585
k__Bacteria|p__Proteobacteria|c__Gammaproteobacteria|o__Enterobacterales|f__Yersiniaceae|g__Serratia	0	0.107928	0	0	0	0	0	0	0	0	0	0
k__Bacteria|p__Verrucomicrobiota|c__Chlamydiae|o__Chlamydiales|f__Simkaniaceae|g__Simkaniaceae	0.085034	0	0	0	0	0	0.127551	0	0.14881	0	0.106293	0
k__Bacteria|p__Bacteroidota|c__Bacteroidia|o__Bacteroidales|f__Prevotellaceae|g__Prevotellaceae_UCG-003	0	0.103022	0	0	0	0	0	0	0	0	0	0
k__Bacteria|p__Bacteroidota|c__Bacteroidia|o__Cytophagales|f__Spirosomaceae|g__Pseudarcicella	0	0.024529	0	0.191327	0	0	0	0.14881	0	0	0	0
k__Bacteria|p__Bdellovibrionota|c__Oligoflexia|o__0319-6G20|f__0319-6G20|g__0319-6G20	0	0.00490581	0	0	0.042517	0.042517	0.276361	0.042517	0	0	0.0212585	0
k__Bacteria|p__Myxococcota|c__Polyangia|o__mle1-27|f__mle1-27|g__mle1-27	0	0	0	0	0.14881	0	0	0	0.0637755	0	0.233844	0
k__Bacteria|p__Proteobacteria|c__Alphaproteobacteria|o__Azospirillales|f__Azospirillaceae|g__Skermanella	0.0212585	0.0981162	0	0	0	0	0	0	0	0	0	0
k__Bacteria|p__Proteobacteria|c__Gammaproteobacteria|o__Burkholderiales|f__Sutterellaceae|g__Sutterella	0	0.103022	0	0	0	0	0	0	0	0	0	0
k__Bacteria|p__Proteobacteria|c__Gammaproteobacteria|o__Xanthomonadales|f__Rhodanobacteraceae|g__Rhodanobacter	0	0.103022	0	0	0	0	0	0	0	0	0	0
k__Bacteria|p__Verrucomicrobiota|c__Verrucomicrobiae|o__Chthoniobacterales|f__Xiphinematobacteraceae|g__Candidatus_Xiphinematobacter	0	0.0147174	0	0.361395	0	0.0212585	0	0	0	0	0	0
k__Bacteria|p__Verrucomicrobiota|c__Verrucomicrobiae|o__Pedosphaerales|f__Pedosphaeraceae|g__Unclassified	0	0	0	0	0.127551	0	0.0212585	0	0.191327	0	0	0.106293
k__Bacteria|p__Actinobacteriota|c__Thermoleophilia|o__Gaiellales|f__uncultured|g__uncultured	0	0.0441523	0	0	0	0.0637755	0	0	0	0	0.0212585	0.14881
k__Bacteria|p__Firmicutes|c__Bacilli|o__Paenibacillales|f__Paenibacillaceae|g__Cohnella	0	0	0.361395	0	0	0	0.0637755	0	0	0	0	0
k__Bacteria|p__Firmicutes|c__Clostridia|o__Lachnospirales|f__Lachnospiraceae|g__[Ruminococcus]_gauvreauii_group	0	0.0981162	0	0	0	0	0	0	0	0	0	0
k__Bacteria|p__Proteobacteria|c__Alphaproteobacteria|o__Caedibacterales|f__Caedibacteraceae|g__uncultured	0	0	0	0	0	0.0212585	0.382653	0	0	0	0.0212585	0
k__Bacteria|p__Proteobacteria|c__Alphaproteobacteria|o__Rickettsiales|f__SM2D12|g__SM2D12	0	0	0.0212585	0.14881	0.0212585	0	0.127551	0.0637755	0	0.042517	0	0
k__Bacteria|p__Proteobacteria|c__Gammaproteobacteria|o__Burkholderiales|f__MWH-UniP1_aquatic_group|g__MWH-UniP1_aquatic_group	0	0	0.085034	0	0	0	0.340136	0	0	0	0	0
k__Bacteria|p__Firmicutes|c__Bacilli|o__Lactobacillales|f__Lactobacillaceae|g__Furfurilactobacillus	0	0.0932104	0	0	0	0	0	0	0	0	0	0
k__Bacteria|p__Firmicutes|c__Clostridia|o__Lachnospirales|f__Lachnospiraceae|g__GCA-900066575	0	0.0196232	0	0	0	0	0.318878	0	0	0	0	0
k__Bacteria|p__Proteobacteria|c__Alphaproteobacteria|o__Rhodobacterales|f__Rhodobacteraceae|g__Rubellimicrobium	0.170068	0.00490581	0	0	0.0637755	0.0212585	0	0	0.042517	0.0637755	0.0212585	0
k__Bacteria|p__Proteobacteria|c__Gammaproteobacteria|o__Burkholderiales|f__Nitrosomonadaceae|g__DSSD61	0	0.00981162	0	0	0.042517	0	0	0	0.085034	0.191327	0.042517	0
k__Bacteria|p__Proteobacteria|c__Gammaproteobacteria|o__Enterobacterales|f__Enterobacteriaceae|g__Unclassified	0.340136	0	0	0.0637755	0	0	0	0	0	0	0	0
k__Bacteria|p__Proteobacteria|c__Gammaproteobacteria|o__Gammaproteobacteria_Incertae_Sedis|f__Unknown_Family|g__Unknown_Family	0	0	0.297619	0	0	0	0	0	0	0	0	0.106293
k__Bacteria|p__Firmicutes|c__Clostridia|o__Lachnospirales|f__Lachnospiraceae|g__FD2005	0	0.0883046	0	0	0	0	0	0	0	0	0	0
k__Bacteria|p__Planctomycetota|c__Pla4_lineage|o__Pla4_lineage|f__Pla4_lineage|g__Pla4_lineage	0	0	0	0	0	0	0	0	0.382653	0	0	0
k__Bacteria|p__Actinobacteriota|c__Acidimicrobiia|o__IMCC26256|f__IMCC26256|g__IMCC26256	0.042517	0.00981162	0	0.0212585	0.042517	0	0	0	0.085034	0	0.042517	0.106293
k__Bacteria|p__Deinococcota|c__Deinococci|o__Deinococcales|f__Deinococcaceae|g__Deinococcus	0	0.0196232	0	0	0	0	0.170068	0	0	0	0.085034	0.042517
k__Bacteria|p__Dependentiae|c__Babeliae|o__Babeliales|f__Babeliales|g__Babeliales	0.042517	0	0	0.0212585	0	0	0	0	0.106293	0	0.14881	0.0637755
k__Bacteria|p__Firmicutes|c__Bacilli|o__Erysipelotrichales|f__Erysipelatoclostridiaceae|g__Erysipelotrichaceae_UCG-003	0.042517	0.0588697	0	0	0	0	0.085034	0	0	0	0	0
k__Bacteria|p__Firmicutes|c__Bacilli|o__Erysipelotrichales|f__Erysipelotrichaceae|g__Turicibacter	0.297619	0.0196232	0	0	0	0	0	0	0	0	0	0
k__Bacteria|p__Firmicutes|c__Clostridia|o__Lachnospirales|f__Lachnospiraceae|g__Anaerostipes	0	0.0883046	0	0	0	0	0	0	0	0	0	0
k__Bacteria|p__Firmicutes|c__Clostridia|o__Lachnospirales|f__Lachnospiraceae|g__Lachnotalea	0	0.0833987	0	0	0	0	0	0	0.0212585	0	0	0
k__Bacteria|p__Myxococcota|c__Polyangia|o__Polyangiales|f__Phaselicystidaceae|g__Phaselicystis	0	0	0	0	0	0.127551	0	0	0.0637755	0.0637755	0	0.127551
k__Bacteria|p__Myxococcota|c__Polyangia|o__Polyangiales|f__Polyangiaceae|g__uncultured	0	0	0	0	0	0.042517	0	0	0	0.106293	0	0.233844
k__Bacteria|p__Proteobacteria|c__Alphaproteobacteria|o__Caulobacterales|f__Caulobacteraceae|g__uncultured	0	0.0441523	0	0	0.0637755	0	0.085034	0	0	0	0.042517	0
k__Bacteria|p__Proteobacteria|c__Alphaproteobacteria|o__Rhizobiales|f__Rhizobiales_Incertae_Sedis|g__Bauldia	0	0.0147174	0	0	0.0637755	0.106293	0	0	0.042517	0	0.042517	0.0637755
k__Bacteria|p__Proteobacteria|c__Gammaproteobacteria|o__Ga0077536|f__Ga0077536|g__Ga0077536	0	0	0	0	0	0.106293	0	0	0.0637755	0	0.170068	0.042517
k__Bacteria|p__Verrucomicrobiota|c__Chlamydiae|o__Chlamydiales|f__Parachlamydiaceae|g__Candidatus_Protochlamydia	0	0.0294349	0	0	0.042517	0.042517	0	0	0	0.0637755	0.042517	0.0637755
k__Bacteria|p__Bacteroidota|c__Bacteroidia|o__Cytophagales|f__Spirosomaceae|g__Arcicella	0	0	0	0.042517	0.042517	0	0.106293	0.085034	0	0.042517	0	0.042517
k__Bacteria|p__Firmicutes|c__Bacilli|o__RF39|f__RF39|g__RF39	0	0.0833987	0	0	0	0	0	0	0	0	0	0
k__Bacteria|p__Firmicutes|c__Clostridia|o__Lachnospirales|f__Lachnospiraceae|g__Howardella	0	0.0833987	0	0	0	0	0	0	0	0	0	0
k__Bacteria|p__Firmicutes|c__Clostridia|o__Peptostreptococcales-Tissierellales|f__Family_XI|g__Tissierella	0.042517	0.0735871	0	0	0	0	0	0	0	0	0	0
k__Bacteria|p__Planctomycetota|c__Planctomycetes|o__Pirellulales|f__Pirellulaceae|g__Unclassified	0	0.00490581	0	0	0.042517	0	0	0	0	0.0212585	0.170068	0.106293
k__Bacteria|p__Proteobacteria|c__Alphaproteobacteria|o__Caulobacterales|f__Caulobacteraceae|g__Phenylobacterium	0	0	0	0	0.042517	0.085034	0	0	0.0212585	0.042517	0.170068	0
k__Bacteria|p__Proteobacteria|c__Gammaproteobacteria|o__Burkholderiales|f__Burkholderiaceae|g__Lautropia	0	0	0	0	0	0.106293	0	0	0	0.0637755	0	0.191327
k__Bacteria|p__Proteobacteria|c__Gammaproteobacteria|o__Burkholderiales|f__Comamonadaceae|g__Pseudorhodoferax	0	0	0	0	0	0	0	0	0	0.361395	0	0
k__Bacteria|p__Firmicutes|c__Bacilli|o__Lactobacillales|f__Lactobacillaceae|g__Liquorilactobacillus	0	0.0784929	0	0	0	0	0	0	0	0	0	0
k__Bacteria|p__Firmicutes|c__Clostridia|o__Peptostreptococcales-Tissierellales|f__Anaerovoracaceae|g__Family_XIII_AD3011_group	0	0.0784929	0	0	0	0	0	0	0	0	0	0
k__Bacteria|p__Proteobacteria|c__Alphaproteobacteria|o__Rhizobiales|f__Rhizobiaceae|g__Aminobacter	0	0.0147174	0	0	0	0.276361	0	0	0	0	0	0
k__Bacteria|p__Bacteroidota|c__Bacteroidia|o__Flavobacteriales|f__Weeksellaceae|g__Chryseobacterium	0.0637755	0.0588697	0	0	0	0	0	0	0	0	0	0.0212585
k__Bacteria|p__Desulfobacterota|c__Desulfuromonadia|o__Geobacterales|f__Geobacteraceae|g__Citrifermentans	0	0	0	0	0	0	0.340136	0	0	0	0	0
k__Bacteria|p__Firmicutes|c__Clostridia|o__Clostridiales|f__Clostridiaceae|g__Clostridium_sensu_stricto_9	0	0.0784929	0	0	0	0	0	0	0	0	0	0
k__Bacteria|p__Firmicutes|c__Clostridia|o__Lachnospirales|f__Lachnospiraceae|g__Roseburia	0	0.0784929	0	0	0	0	0	0	0	0	0	0
k__Bacteria|p__Firmicutes|c__Clostridia|o__Peptostreptococcales-Tissierellales|f__Family_XI|g__Anaerosalibacter	0.0637755	0.0637755	0	0	0	0	0	0	0	0	0	0
k__Bacteria|p__Firmicutes|c__Negativicutes|o__Veillonellales-Selenomonadales|f__Sporomusaceae|g__Pelosinus	0	0.0784929	0	0	0	0	0	0	0	0	0	0
k__Bacteria|p__Proteobacteria|c__Gammaproteobacteria|o__Pseudomonadales|f__Halieaceae|g__OM60(NOR5)_clade	0	0	0	0	0	0	0	0	0	0.276361	0	0.0637755
k__Bacteria|p__Acidobacteriota|c__Acidobacteriae|o__PAUC26f|f__PAUC26f|g__PAUC26f	0	0	0	0	0.255102	0.042517	0	0	0	0	0.0212585	0
k__Bacteria|p__Bacteroidota|c__Bacteroidia|o__Chitinophagales|f__Chitinophagaceae|g__Dinghuibacter	0	0	0	0	0	0	0.318878	0	0	0	0	0
k__Bacteria|p__Firmicutes|c__Bacilli|o__Erysipelotrichales|f__Erysipelatoclostridiaceae|g__Erysipelatoclostridium	0	0.0735871	0	0	0	0	0	0	0	0	0	0
k__Bacteria|p__Firmicutes|c__Clostridia|o__Oscillospirales|f__Ruminococcaceae|g__Unclassified	0	0.0588697	0	0	0	0	0.0637755	0	0	0	0	0
k__Bacteria|p__Firmicutes|c__Clostridia|o__Peptostreptococcales-Tissierellales|f__Peptostreptococcaceae|g__Paeniclostridium	0	0.0735871	0	0	0	0	0	0	0	0	0	0
k__Bacteria|p__Proteobacteria|c__Alphaproteobacteria|o__Defluviicoccales|f__uncultured|g__uncultured	0	0	0	0	0	0.0212585	0	0	0.212585	0	0.085034	0
k__Bacteria|p__Proteobacteria|c__Alphaproteobacteria|o__Rhizobiales|f__Hyphomicrobiaceae|g__Unclassified	0	0	0	0	0.0637755	0.212585	0	0	0	0	0	0.042517
k__Bacteria|p__Proteobacteria|c__Alphaproteobacteria|o__Rhizobiales|f__Rhizobiaceae|g__Daeguia	0	0.0588697	0	0	0	0	0.0637755	0	0	0	0	0
k__Bacteria|p__Planctomycetota|c__Phycisphaerae|o__Phycisphaerales|f__Phycisphaeraceae|g__SM1A02	0	0	0	0	0.170068	0.0212585	0	0	0.042517	0.0637755	0	0.0212585
k__Bacteria|p__Bacteroidota|c__Bacteroidia|o__Chitinophagales|f__Saprospiraceae|g__Unclassified	0	0	0	0	0.042517	0.0212585	0	0	0.233844	0	0	0
k__Bacteria|p__Bacteroidota|c__Bacteroidia|o__Cytophagales|f__Cyclobacteriaceae|g__uncultured	0	0	0	0.085034	0.085034	0	0	0	0.127551	0	0	0
k__Bacteria|p__Dependentiae|c__Babeliae|o__Babeliales|f__UBA12409|g__UBA12409	0	0	0	0.0212585	0	0	0.127551	0.14881	0	0	0	0
k__Bacteria|p__Firmicutes|c__Bacilli|o__Bacillales|f__Planococcaceae|g__Kurthia	0	0.0686813	0	0	0	0	0	0	0	0	0	0
k__Bacteria|p__Firmicutes|c__Bacilli|o__Erysipelotrichales|f__Erysipelatoclostridiaceae|g__Sharpea	0	0.0686813	0	0	0	0	0	0	0	0	0	0
k__Bacteria|p__Firmicutes|c__Clostridia|o__Lachnospirales|f__Lachnospiraceae|g__Anaerocolumna	0.0212585	0.0588697	0	0	0	0	0	0	0	0	0	0.0212585
k__Bacteria|p__Firmicutes|c__Clostridia|o__Lachnospirales|f__Lachnospiraceae|g__[Eubacterium]_xylanophilum_group	0	0.0686813	0	0	0	0	0	0	0	0	0	0
k__Bacteria|p__Proteobacteria|c__Alphaproteobacteria|o__Rhodobacterales|f__Rhodobacteraceae|g__Silicimonas	0	0.0392465	0	0	0	0.127551	0	0	0	0	0	0
k__Bacteria|p__Proteobacteria|c__Gammaproteobacteria|o__Xanthomonadales|f__Xanthomonadaceae|g__Arenimonas	0	0.0196232	0	0.0637755	0	0.0212585	0	0	0	0.085034	0	0.042517
k__Bacteria|p__Acidobacteriota|c__Blastocatellia|o__Blastocatellales|f__Blastocatellaceae|g__Unclassified	0	0.0637755	0	0	0	0	0	0	0	0	0	0
k__Bacteria|p__Actinobacteriota|c__Actinobacteria|o__Corynebacteriales|f__Nocardiaceae|g__Williamsia	0	0.024529	0	0	0.0637755	0	0	0	0.085034	0	0.0212585	0
k__Bacteria|p__Actinobacteriota|c__Rubrobacteria|o__Rubrobacterales|f__Rubrobacteriaceae|g__Rubrobacter	0.191327	0.0196232	0	0	0	0	0	0	0	0	0	0
k__Bacteria|p__Bacteroidota|c__Bacteroidia|o__Bacteroidales|f__Prevotellaceae|g__Prevotellaceae_YAB2003_group	0	0.0637755	0	0	0	0	0	0	0	0	0	0
k__Bacteria|p__Firmicutes|c__Bacilli|o__Bacillales|f__Bacillaceae|g__Virgibacillus	0	0.0637755	0	0	0	0	0	0	0	0	0	0
k__Bacteria|p__Firmicutes|c__Clostridia|o__Peptostreptococcales-Tissierellales|f__Family_XI|g__W5053	0.042517	0.0539639	0	0	0	0	0	0	0	0	0	0
k__Bacteria|p__Patescibacteria|c__Gracilibacteria|o__Unclassified|f__Unclassified|g__Unclassified	0	0.0637755	0	0	0	0	0	0	0	0	0	0
k__Bacteria|p__Patescibacteria|c__Parcubacteria|o__Parcubacteria|f__Parcubacteria|g__Parcubacteria	0	0.0637755	0	0	0	0	0	0	0	0	0	0
k__Bacteria|p__Proteobacteria|c__Alphaproteobacteria|o__Sphingomonadales|f__Sphingomonadaceae|g__Polymorphobacter	0	0.0637755	0	0	0	0	0	0	0	0	0	0
k__Bacteria|p__Firmicutes|c__Bacilli|o__Lactobacillales|f__Aerococcaceae|g__Aerococcus	0	0.0588697	0	0	0	0	0.0212585	0	0	0	0	0
k__Bacteria|p__Actinobacteriota|c__Actinobacteria|o__Frankiales|f__Geodermatophilaceae|g__Blastococcus	0.233844	0	0	0	0	0	0	0	0	0	0	0.0212585
k__Bacteria|p__Bacteroidota|c__Bacteroidia|o__Bacteroidales|f__Prevotellaceae|g__Unclassified	0	0.0539639	0	0	0.0212585	0	0	0	0	0	0	0
k__Bacteria|p__Dependentiae|c__Babeliae|o__Babeliales|f__Vermiphilaceae|g__Vermiphilaceae	0	0.0294349	0	0	0.042517	0.0212585	0	0	0	0	0.0212585	0.042517
k__Bacteria|p__Firmicutes|c__Bacilli|o__Erysipelotrichales|f__Erysipelatoclostridiaceae|g__Asteroleplasma	0	0.0588697	0	0	0	0	0	0	0	0	0	0
k__Bacteria|p__Firmicutes|c__Clostridia|o__Clostridia_vadinBB60_group|f__Clostridia_vadinBB60_group|g__Clostridia_vadinBB60_group	0	0.0588697	0	0	0	0	0	0	0	0	0	0
k__Bacteria|p__Firmicutes|c__Clostridia|o__Lachnospirales|f__Lachnospiraceae|g__Dorea	0	0.0588697	0	0	0	0	0	0	0	0	0	0
k__Bacteria|p__Planctomycetota|c__Planctomycetes|o__Pirellulales|f__Pirellulaceae|g__p-1088-a5_gut_group	0	0.0588697	0	0	0	0	0	0	0	0	0	0
k__Bacteria|p__Proteobacteria|c__Alphaproteobacteria|o__Rhodobacterales|f__Rhodobacteraceae|g__Roseovarius	0	0	0	0	0.106293	0.14881	0	0	0	0	0	0
k__Bacteria|p__Proteobacteria|c__Alphaproteobacteria|o__Rickettsiales|f__AB1|g__AB1	0	0	0	0	0.0212585	0.0637755	0.0637755	0	0	0	0.0637755	0.042517
k__Bacteria|p__Proteobacteria|c__Gammaproteobacteria|o__Burkholderiales|f__Comamonadaceae|g__Variovorax	0	0	0	0	0	0	0	0	0	0.0637755	0.106293	0.085034
k__Bacteria|p__Proteobacteria|c__Gammaproteobacteria|o__Burkholderiales|f__Hydrogenophilaceae|g__Tepidiphilus	0.255102	0	0	0	0	0	0	0	0	0	0	0
k__Bacteria|p__Verrucomicrobiota|c__Chlamydiae|o__Chlamydiales|f__Unclassified|g__Unclassified	0.106293	0.00490581	0	0	0	0	0	0	0.085034	0.0212585	0	0.0212585
k__Bacteria|p__Verrucomicrobiota|c__Verrucomicrobiae|o__Chthoniobacterales|f__Terrimicrobiaceae|g__FukuN18_freshwater_group	0	0	0.212585	0	0	0	0.042517	0	0	0	0	0
k__Bacteria|p__Verrucomicrobiota|c__Verrucomicrobiae|o__Opitutales|f__Opitutaceae|g__Opitutus	0	0	0	0.0637755	0	0	0.106293	0	0	0	0	0.085034
k__Bacteria|p__Verrucomicrobiota|c__Verrucomicrobiae|o__Pedosphaerales|f__Pedosphaeraceae|g__Pedosphaeraceae	0	0.00981162	0	0	0.0212585	0.085034	0	0	0	0.042517	0	0.0637755
k__Bacteria|p__Verrucomicrobiota|c__Verrucomicrobiae|o__uncultured|f__uncultured|g__uncultured	0	0	0	0.14881	0	0	0	0.106293	0	0	0	0
k__Bacteria|p__Actinobacteriota|c__Actinobacteria|o__Micrococcales|f__Microbacteriaceae|g__Chryseoglobus	0	0	0	0	0	0.233844	0	0	0	0	0	0
k__Bacteria|p__Bacteroidota|c__Bacteroidia|o__Bacteroidales|f__Prevotellaceae|g__Prevotellaceae_NK3B31_group	0	0.0539639	0	0	0	0	0	0	0	0	0	0
k__Bacteria|p__Proteobacteria|c__Gammaproteobacteria|o__Burkholderiales|f__Burkholderiaceae|g__Cupriavidus	0	0.0539639	0	0	0	0	0	0	0	0	0	0
k__Bacteria|p__Actinobacteriota|c__Actinobacteria|o__Pseudonocardiales|f__Pseudonocardiaceae|g__Pseudonocardia	0	0	0	0	0.0637755	0.0637755	0	0	0.042517	0	0.0637755	0
k__Bacteria|p__Bacteroidota|c__Bacteroidia|o__Flavobacteriales|f__Crocinitomicaceae|g__Unclassified	0.0212585	0	0	0	0	0	0	0.0637755	0.042517	0.085034	0	0.0212585
k__Bacteria|p__Firmicutes|c__Bacilli|o__Paenibacillales|f__Paenibacillaceae|g__Ammoniphilus	0	0.0539639	0	0	0	0	0	0	0	0	0	0
k__Bacteria|p__Patescibacteria|c__Parcubacteria|o__Candidatus_Kaiserbacteria|f__Candidatus_Kaiserbacteria|g__Candidatus_Kaiserbacteria	0	0.00981162	0	0	0	0	0	0.0637755	0	0.042517	0	0.085034
k__Bacteria|p__Proteobacteria|c__Alphaproteobacteria|o__Micavibrionales|f__uncultured|g__uncultured	0	0.00490581	0	0.0637755	0	0	0	0.106293	0	0.042517	0	0
k__Bacteria|p__Proteobacteria|c__Alphaproteobacteria|o__Rhizobiales|f__Xanthobacteraceae|g__Unclassified	0	0.00490581	0	0	0	0.0212585	0	0	0.0212585	0	0.106293	0.0637755
k__Bacteria|p__Proteobacteria|c__Alphaproteobacteria|o__Rhizobiales|f__Xanthobacteraceae|g__uncultured	0	0.0343407	0	0	0	0	0.0637755	0	0	0	0	0.0212585
k__Bacteria|p__Actinobacteriota|c__Actinobacteria|o__Micrococcales|f__Beutenbergiaceae|g__Serinibacter	0	0	0.212585	0	0	0	0	0	0	0	0	0
k__Bacteria|p__Actinobacteriota|c__Actinobacteria|o__Propionibacteriales|f__Propionibacteriaceae|g__Propioniciclava	0.212585	0	0	0	0	0	0	0	0	0	0	0
k__Bacteria|p__Actinobacteriota|c__Actinobacteria|o__Unclassified|f__Unclassified|g__Unclassified	0	0	0	0.0212585	0	0	0	0	0	0.0212585	0.170068	0
k__Bacteria|p__Actinobacteriota|c__Coriobacteriia|o__Coriobacteriales|f__Eggerthellaceae|g__Slackia	0	0.0490581	0	0	0	0	0	0	0	0	0	0
k__Bacteria|p__Bacteroidota|c__Bacteroidia|o__Bacteroidales|f__Porphyromonadaceae|g__Porphyromonas	0.212585	0	0	0	0	0	0	0	0	0	0	0
k__Bacteria|p__Bacteroidota|c__Bacteroidia|o__Chitinophagales|f__Chitinophagaceae|g__Rurimicrobium	0	0	0	0	0.106293	0	0	0	0.042517	0.0637755	0	0
k__Bacteria|p__Bacteroidota|c__Bacteroidia|o__Chitinophagales|f__Saprospiraceae|g__Candidatus_Aquirestis	0	0	0	0	0	0	0.212585	0	0	0	0	0
k__Bacteria|p__Bacteroidota|c__Bacteroidia|o__Flavobacteriales|f__NS9_marine_group|g__NS9_marine_group	0	0	0	0	0.042517	0	0	0	0.0212585	0.106293	0.042517	0
k__Bacteria|p__Chloroflexi|c__Anaerolineae|o__SBR1031|f__A4b|g__A4b	0.0212585	0	0	0	0.085034	0.0212585	0	0	0	0	0.085034	0
k__Bacteria|p__Cyanobacteria|c__Cyanobacteriia|o__Cyanobacteriales|f__Chroococcidiopsaceae|g__Aliterella	0	0	0	0	0	0	0	0	0	0	0	0.212585
k__Bacteria|p__Firmicutes|c__Bacilli|o__Lactobacillales|f__Carnobacteriaceae|g__Granulicatella	0.212585	0	0	0	0	0	0	0	0	0	0	0
k__Bacteria|p__Firmicutes|c__Clostridia|o__Oscillospirales|f__Oscillospiraceae|g__NK4A214_group	0	0.0490581	0	0	0	0	0	0	0	0	0	0
k__Bacteria|p__Firmicutes|c__Clostridia|o__Peptococcales|f__Peptococcaceae|g__Peptococcus	0.0212585	0.0441523	0	0	0	0	0	0	0	0	0	0
k__Bacteria|p__Planctomycetota|c__Phycisphaerae|o__Phycisphaerales|f__Phycisphaeraceae|g__Algisphaera	0	0	0	0	0	0	0	0	0	0.085034	0	0.127551
k__Bacteria|p__Proteobacteria|c__Alphaproteobacteria|o__Paracaedibacterales|f__Paracaedibacteraceae|g__uncultured	0	0	0.042517	0	0.0212585	0.042517	0	0.042517	0	0.0637755	0	0
k__Bacteria|p__Proteobacteria|c__Gammaproteobacteria|o__Enterobacterales|f__Vibrionaceae|g__Vibrio	0	0	0	0.212585	0	0	0	0	0	0	0	0
k__Bacteria|p__Proteobacteria|c__Gammaproteobacteria|o__Gammaproteobacteria_Incertae_Sedis|f__Unknown_Family|g__Candidatus_Ovatusbacter	0	0	0	0	0	0	0.14881	0	0.0637755	0	0	0
k__Bacteria|p__Proteobacteria|c__Gammaproteobacteria|o__Pseudomonadales|f__Halieaceae|g__Unclassified	0	0.0343407	0	0	0	0	0	0	0	0	0.0637755	0
k__Bacteria|p__Proteobacteria|c__Gammaproteobacteria|o__Steroidobacterales|f__Woeseiaceae|g__Woeseia	0	0	0	0.0212585	0.106293	0.085034	0	0	0	0	0	0
k__Bacteria|p__Proteobacteria|c__Gammaproteobacteria|o__Xanthomonadales|f__Rhodanobacteraceae|g__uncultured	0	0	0	0	0	0.127551	0	0	0.0637755	0.0212585	0	0
k__Bacteria|p__WPS-2|c__WPS-2|o__WPS-2|f__WPS-2|g__WPS-2	0	0.00490581	0	0	0.0212585	0.0637755	0	0	0.0212585	0.042517	0.042517	0
k__Bacteria|p__Actinobacteriota|c__Actinobacteria|o__Corynebacteriales|f__Corynebacteriaceae|g__Lawsonella	0	0.0441523	0	0	0	0	0	0	0	0	0	0
k__Bacteria|p__Firmicutes|c__Clostridia|o__Oscillospirales|f__Hungateiclostridiaceae|g__Unclassified	0	0.0441523	0	0	0	0	0	0	0	0	0	0
k__Bacteria|p__Firmicutes|c__Clostridia|o__Oscillospirales|f__Ruminococcaceae|g__Anaerofilum	0	0.0441523	0	0	0	0	0	0	0	0	0	0
k__Bacteria|p__Firmicutes|c__Clostridia|o__Oscillospirales|f__Ruminococcaceae|g__Anaerotruncus	0	0.0441523	0	0	0	0	0	0	0	0	0	0
k__Bacteria|p__Actinobacteriota|c__Actinobacteria|o__Actinomycetales|f__Actinomycetaceae|g__Actinomyces	0.191327	0	0	0	0	0	0	0	0	0	0	0
k__Bacteria|p__Actinobacteriota|c__Actinobacteria|o__Micrococcales|f__Micrococcaceae|g__Glutamicibacter	0.127551	0.0147174	0	0	0	0	0	0	0	0	0	0
k__Bacteria|p__Actinobacteriota|c__Actinobacteria|o__Streptomycetales|f__Streptomycetaceae|g__Streptomyces	0	0.0392465	0	0	0	0	0	0.0212585	0	0	0	0
k__Bacteria|p__Bacteroidota|c__Bacteroidia|o__Cytophagales|f__Spirosomaceae|g__Unclassified	0	0	0	0	0.170068	0	0	0	0.0212585	0	0	0
k__Bacteria|p__Firmicutes|c__Bacilli|o__Bacillales|f__Bacillaceae|g__Anoxybacillus	0.191327	0	0	0	0	0	0	0	0	0	0	0
k__Bacteria|p__Firmicutes|c__Bacilli|o__Bacillales|f__Planococcaceae|g__Sporosarcina	0.042517	0.0343407	0	0	0	0	0	0	0	0	0	0
k__Bacteria|p__Firmicutes|c__Bacilli|o__Lactobacillales|f__Lactobacillaceae|g__Pediococcus	0	0.0441523	0	0	0	0	0	0	0	0	0	0
k__Bacteria|p__Firmicutes|c__Clostridia|o__Eubacteriales|f__Eubacteriaceae|g__Eubacterium	0.191327	0	0	0	0	0	0	0	0	0	0	0
k__Bacteria|p__Proteobacteria|c__Alphaproteobacteria|o__Holosporales|f__Holosporaceae|g__uncultured	0	0	0	0	0.0212585	0	0	0	0.127551	0	0.0212585	0.0212585
k__Bacteria|p__Proteobacteria|c__Alphaproteobacteria|o__Rhizobiales|f__Rhizobiaceae|g__Phyllobacterium	0	0.0441523	0	0	0	0	0	0	0	0	0	0
k__Bacteria|p__Proteobacteria|c__Gammaproteobacteria|o__Burkholderiales|f__Methylophilaceae|g__OM43_clade	0	0.024529	0	0.042517	0	0	0	0.042517	0	0	0	0
k__Bacteria|p__Proteobacteria|c__Gammaproteobacteria|o__Burkholderiales|f__Rhodocyclaceae|g__uncultured	0	0	0	0	0.0637755	0.085034	0	0	0	0.042517	0	0
k__Bacteria|p__Proteobacteria|c__Gammaproteobacteria|o__Pseudomonadales|f__Microbulbiferaceae|g__Microbulbifer	0	0.0441523	0	0	0	0	0	0	0	0	0	0
k__Bacteria|p__Verrucomicrobiota|c__Verrucomicrobiae|o__Verrucomicrobiales|f__Rubritaleaceae|g__Roseibacillus	0	0	0	0	0.0212585	0	0	0	0.042517	0	0.106293	0.0212585
k__Bacteria|p__Patescibacteria|c__Gracilibacteria|o__Candidatus_Peregrinibacteria|f__Candidatus_Peregrinibacteria|g__Candidatus_Peregrinibacteria	0	0	0	0	0	0	0	0	0	0	0.127551	0.042517
k__Bacteria|p__Proteobacteria|c__Alphaproteobacteria|o__Micropepsales|f__Micropepsaceae|g__Unclassified	0	0.0392465	0	0	0	0	0	0	0	0	0	0
k__Bacteria|p__Actinobacteriota|c__Actinobacteria|o__Corynebacteriales|f__Unclassified|g__Unclassified	0	0	0	0	0	0	0	0	0.14881	0	0.0212585	0
k__Bacteria|p__Actinobacteriota|c__Actinobacteria|o__Propionibacteriales|f__Propionibacteriaceae|g__Propionibacterium	0	0.0392465	0	0	0	0	0	0	0	0	0	0
k__Bacteria|p__Bacteroidota|c__Bacteroidia|o__Bacteroidales|f__Williamwhitmaniaceae|g__Acetobacteroides	0	0	0	0	0	0	0.170068	0	0	0	0	0
k__Bacteria|p__Cyanobacteria|c__Cyanobacteriia|o__Cyanobacteriales|f__Phormidiaceae|g__Planktothrix_NIVA-CYA_15	0	0.0392465	0	0	0	0	0	0	0	0	0	0
k__Bacteria|p__Firmicutes|c__Bacilli|o__Lactobacillales|f__Lactobacillaceae|g__Levilactobacillus	0	0.0392465	0	0	0	0	0	0	0	0	0	0
k__Bacteria|p__Firmicutes|c__Bacilli|o__Thermoactinomycetales|f__Thermoactinomycetaceae|g__Kroppenstedtia	0	0.0392465	0	0	0	0	0	0	0	0	0	0
k__Bacteria|p__Firmicutes|c__Clostridia|o__Oscillospirales|f__Ruminococcaceae|g__Negativibacillus	0	0	0	0	0	0	0.170068	0	0	0	0	0
k__Bacteria|p__NB1-j|c__NB1-j|o__NB1-j|f__NB1-j|g__NB1-j	0	0	0	0	0	0.042517	0	0	0.0637755	0	0	0.0637755
k__Bacteria|p__Patescibacteria|c__Saccharimonadia|o__Saccharimonadales|f__Saccharimonadaceae|g__Unclassified	0	0	0	0.170068	0	0	0	0	0	0	0	0
k__Bacteria|p__Proteobacteria|c__Alphaproteobacteria|o__Caedibacterales|f__Caedibacteraceae|g__Caedibacter	0	0	0	0.0637755	0.042517	0	0.0637755	0	0	0	0	0
k__Bacteria|p__Proteobacteria|c__Alphaproteobacteria|o__Rhizobiales|f__Beijerinckiaceae|g__Methylobacterium-Methylorubrum	0	0.0392465	0	0	0	0	0	0	0	0	0	0
k__Bacteria|p__Proteobacteria|c__Alphaproteobacteria|o__Rhizobiales|f__Hyphomicrobiaceae|g__Filomicrobium	0	0	0	0	0	0.0637755	0	0	0	0.085034	0	0.0212585
k__Bacteria|p__Proteobacteria|c__Alphaproteobacteria|o__Rhizobiales|f__Rhizobiaceae|g__Ensifer	0	0.0392465	0	0	0	0	0	0	0	0	0	0
k__Bacteria|p__Proteobacteria|c__Alphaproteobacteria|o__Rickettsiales|f__Unclassified|g__Unclassified	0	0	0	0	0	0	0.170068	0	0	0	0	0
k__Bacteria|p__Proteobacteria|c__Alphaproteobacteria|o__Tistrellales|f__Geminicoccaceae|g__uncultured	0.0212585	0	0	0	0.106293	0.0212585	0	0	0	0	0	0.0212585
k__Bacteria|p__Proteobacteria|c__Gammaproteobacteria|o__Burkholderiales|f__Comamonadaceae|g__Aquabacterium	0	0.00490581	0	0	0	0	0	0	0	0	0	0.14881
k__Bacteria|p__Proteobacteria|c__Gammaproteobacteria|o__Burkholderiales|f__Comamonadaceae|g__RS62_marine_group	0	0	0	0	0	0	0.170068	0	0	0	0	0
k__Bacteria|p__Actinobacteriota|c__Actinobacteria|o__Micrococcales|f__Promicromonosporaceae|g__Isoptericola	0.14881	0	0	0	0	0	0	0	0	0	0	0
k__Bacteria|p__Bacteroidota|c__Bacteroidia|o__Bacteroidales|f__Dysgonomonadaceae|g__Dysgonomonas	0.106293	0.00490581	0	0.0212585	0	0	0	0	0	0	0	0
k__Bacteria|p__Bacteroidota|c__Bacteroidia|o__Bacteroidales|f__Prevotellaceae|g__Paraprevotella	0	0.0343407	0	0	0	0	0	0	0	0	0	0
k__Bacteria|p__Bacteroidota|c__Bacteroidia|o__Flavobacteriales|f__Crocinitomicaceae|g__Crocinitomix	0	0	0	0	0	0	0	0	0	0	0	0.14881
k__Bacteria|p__Bacteroidota|c__Bacteroidia|o__Flavobacteriales|f__Flavobacteriaceae|g__Myroides	0.14881	0	0	0	0	0	0	0	0	0	0	0
k__Bacteria|p__Bdellovibrionota|c__Bdellovibrionia|o__Bacteriovoracales|f__Bacteriovoracaceae|g__Peredibacter	0	0	0	0.0212585	0.0212585	0	0	0	0.0212585	0.085034	0	0
k__Bacteria|p__Deinococcota|c__Deinococci|o__Deinococcales|f__Trueperaceae|g__Truepera	0	0	0	0	0	0	0	0	0	0.0212585	0.0212585	0.106293
k__Bacteria|p__Desulfobacterota|c__Desulfovibrionia|o__Desulfovibrionales|f__Desulfovibrionaceae|g__Desulfovibrio	0.0212585	0.0294349	0	0	0	0	0	0	0	0	0	0
k__Bacteria|p__Desulfobacterota|c__Desulfuromonadia|o__Bradymonadales|f__Bradymonadales|g__Bradymonadales	0	0	0	0	0	0	0	0	0.042517	0	0.106293	0
k__Bacteria|p__Firmicutes|c__Bacilli|o__Lactobacillales|f__Lactobacillaceae|g__Lacticaseibacillus	0	0.0343407	0	0	0	0	0	0	0	0	0	0
k__Bacteria|p__Firmicutes|c__Bacilli|o__Staphylococcales|f__Gemellaceae|g__Gemella	0.14881	0	0	0	0	0	0	0	0	0	0	0
k__Bacteria|p__Firmicutes|c__Bacilli|o__Unclassified|f__Unclassified|g__Unclassified	0.085034	0.0147174	0	0	0	0	0	0	0	0	0	0
k__Bacteria|p__Firmicutes|c__Clostridia|o__Lachnospirales|f__Lachnospiraceae|g__Frisingicoccus	0.14881	0	0	0	0	0	0	0	0	0	0	0
k__Bacteria|p__Planctomycetota|c__Phycisphaerae|o__Phycisphaerales|f__Phycisphaeraceae|g__uncultured	0	0	0	0	0	0.106293	0	0	0	0	0	0.042517
k__Bacteria|p__Planctomycetota|c__Planctomycetes|o__Gemmatales|f__Gemmataceae|g__Telmatocola	0	0.00490581	0	0	0.042517	0	0	0	0.0637755	0	0.0212585	0
k__Bacteria|p__Proteobacteria|c__Alphaproteobacteria|o__Rhizobiales|f__Rhizobiaceae|g__Nitratireductor	0	0.0343407	0	0	0	0	0	0	0	0	0	0
k__Bacteria|p__Proteobacteria|c__Alphaproteobacteria|o__Rhodobacterales|f__Rhodobacteraceae|g__Leisingera	0	0	0	0	0.085034	0.042517	0	0	0	0	0.0212585	0
k__Bacteria|p__Proteobacteria|c__Alphaproteobacteria|o__Rhodobacterales|f__Rhodobacteraceae|g__Yangia	0	0	0	0	0.14881	0	0	0	0	0	0	0
k__Bacteria|p__Proteobacteria|c__Alphaproteobacteria|o__Sphingomonadales|f__Sphingomonadaceae|g__Qipengyuania	0	0	0	0	0.085034	0	0.0212585	0	0	0	0	0.042517
k__Bacteria|p__Proteobacteria|c__Gammaproteobacteria|o__Burkholderiales|f__Oxalobacteraceae|g__Janthinobacterium	0	0	0	0	0.14881	0	0	0	0	0	0	0
k__Bacteria|p__Proteobacteria|c__Gammaproteobacteria|o__Pseudomonadales|f__Marinobacteraceae|g__Marinobacter	0	0	0	0	0.042517	0.106293	0	0	0	0	0	0
k__Bacteria|p__Proteobacteria|c__Gammaproteobacteria|o__Xanthomonadales|f__uncultured|g__uncultured	0	0	0	0	0	0	0.042517	0	0.0212585	0	0.0637755	0.0212585
k__Bacteria|p__Proteobacteria|c__Unclassified|o__Unclassified|f__Unclassified|g__Unclassified	0	0	0	0	0.0212585	0.0212585	0	0.0637755	0	0	0.0212585	0.0212585
k__Bacteria|p__Actinobacteriota|c__Acidimicrobiia|o__Microtrichales|f__Ilumatobacteraceae|g__Unclassified	0	0	0	0	0	0.042517	0	0	0	0	0.085034	0
k__Bacteria|p__Actinobacteriota|c__Actinobacteria|o__Micrococcales|f__Microbacteriaceae|g__Amnibacterium	0	0	0.127551	0	0	0	0	0	0	0	0	0
k__Bacteria|p__Actinobacteriota|c__Actinobacteria|o__Micrococcales|f__Microbacteriaceae|g__Rhodoluna	0	0	0	0.085034	0	0	0	0.042517	0	0	0	0
k__Bacteria|p__Actinobacteriota|c__Actinobacteria|o__Micrococcales|f__Micrococcaceae|g__Rothia	0.127551	0	0	0	0	0	0	0	0	0	0	0
k__Bacteria|p__Armatimonadota|c__Armatimonadia|o__Armatimonadales|f__Armatimonadales|g__Armatimonadales	0	0	0	0	0	0	0	0.127551	0	0	0	0
k__Bacteria|p__Armatimonadota|c__Fimbriimonadia|o__Fimbriimonadales|f__Fimbriimonadaceae|g__Fimbriimonadaceae	0	0	0	0	0	0	0	0	0.0212585	0	0.106293	0
k__Bacteria|p__Bacteroidota|c__Bacteroidia|o__Chitinophagales|f__Chitinophagaceae|g__Edaphobaculum	0	0	0	0	0	0	0	0	0.127551	0	0	0
k__Bacteria|p__Bacteroidota|c__Bacteroidia|o__Flavobacteriales|f__Flavobacteriaceae|g__Maribacter	0	0	0	0.0212585	0	0	0	0	0	0.085034	0	0.0212585
k__Bacteria|p__Firmicutes|c__Clostridia|o__Lachnospirales|f__Lachnospiraceae|g__Lachnospiraceae_NK4A136_group	0	0.0294349	0	0	0	0	0	0	0	0	0	0
k__Bacteria|p__Firmicutes|c__Clostridia|o__Lachnospirales|f__Lachnospiraceae|g__[Eubacterium]_eligens_group	0	0.0294349	0	0	0	0	0	0	0	0	0	0
k__Bacteria|p__Firmicutes|c__Clostridia|o__Peptostreptococcales-Tissierellales|f__Peptostreptococcales-Tissierellales|g__Gottschalkia	0.0212585	0.024529	0	0	0	0	0	0	0	0	0	0
k__Bacteria|p__Firmicutes|c__Negativicutes|o__Veillonellales-Selenomonadales|f__Selenomonadaceae|g__Mitsuokella	0	0.0294349	0	0	0	0	0	0	0	0	0	0
k__Bacteria|p__Gemmatimonadota|c__Gemmatimonadetes|o__Gemmatimonadales|f__Gemmatimonadaceae|g__Unclassified	0	0	0	0	0.0212585	0.042517	0	0	0	0	0.042517	0.0212585
k__Bacteria|p__Myxococcota|c__Polyangia|o__Polyangiales|f__Polyangiaceae|g__Pajaroellobacter	0	0	0	0	0	0.0637755	0	0	0	0	0	0.0637755
k__Bacteria|p__Planctomycetota|c__Planctomycetes|o__Isosphaerales|f__Isosphaeraceae|g__Singulisphaera	0	0	0	0	0	0.127551	0	0	0	0	0	0
k__Bacteria|p__Proteobacteria|c__Alphaproteobacteria|o__Rhizobiales|f__Beijerinckiaceae|g__Microvirga	0.127551	0	0	0	0	0	0	0	0	0	0	0
k__Bacteria|p__Proteobacteria|c__Gammaproteobacteria|o__Burkholderiales|f__Alcaligenaceae|g__Castellaniella	0	0.0294349	0	0	0	0	0	0	0	0	0	0
k__Bacteria|p__Proteobacteria|c__Gammaproteobacteria|o__Burkholderiales|f__Comamonadaceae|g__Rhizobacter	0	0.00490581	0	0	0	0	0	0	0.0637755	0.042517	0	0
k__Bacteria|p__Proteobacteria|c__Gammaproteobacteria|o__Enterobacterales|f__Colwelliaceae|g__Thalassotalea	0	0	0	0.127551	0	0	0	0	0	0	0	0
k__Bacteria|p__Verrucomicrobiota|c__Chlamydiae|o__Chlamydiales|f__Parachlamydiaceae|g__Unclassified	0	0.00490581	0	0	0.0212585	0.0212585	0	0	0.042517	0	0.0212585	0
k__Bacteria|p__Actinobacteriota|c__Acidimicrobiia|o__Actinomarinales|f__uncultured|g__uncultured	0	0	0	0	0.085034	0.0212585	0	0	0	0	0	0
k__Bacteria|p__Actinobacteriota|c__Actinobacteria|o__Micrococcales|f__Microbacteriaceae|g__Agromyces	0	0.024529	0	0	0	0	0	0	0	0	0	0
k__Bacteria|p__Bacteroidota|c__Bacteroidia|o__Bacteroidales|f__Dysgonomonadaceae|g__uncultured	0.106293	0	0	0	0	0	0	0	0	0	0	0
k__Bacteria|p__Bacteroidota|c__Bacteroidia|o__Bacteroidales|f__Prolixibacteraceae|g__uncultured	0	0.024529	0	0	0	0	0	0	0	0	0	0
k__Bacteria|p__Bacteroidota|c__Bacteroidia|o__Bacteroidales|f__Tannerellaceae|g__Unclassified	0.106293	0	0	0	0	0	0	0	0	0	0	0
k__Bacteria|p__Bacteroidota|c__Bacteroidia|o__Chitinophagales|f__Chitinophagaceae|g__Flavitalea	0	0	0	0	0	0	0	0	0	0.042517	0	0.0637755
k__Bacteria|p__Bacteroidota|c__Bacteroidia|o__Chitinophagales|f__Chitinophagaceae|g__uncultured	0	0.0147174	0	0	0	0	0	0	0	0.042517	0	0
k__Bacteria|p__Bacteroidota|c__Bacteroidia|o__Flavobacteriales|f__Flavobacteriaceae|g__Gramella	0	0	0	0	0	0.0212585	0	0	0	0.0637755	0	0.0212585
k__Bacteria|p__Bacteroidota|c__Bacteroidia|o__Flavobacteriales|f__Flavobacteriaceae|g__Winogradskyella	0	0	0	0	0.106293	0	0	0	0	0	0	0
k__Bacteria|p__Bacteroidota|c__Bacteroidia|o__Sphingobacteriales|f__ST-12K33|g__ST-12K33	0.0212585	0.0196232	0	0	0	0	0	0	0	0	0	0
k__Bacteria|p__Bacteroidota|c__Rhodothermia|o__Rhodothermales|f__Rhodothermaceae|g__Rhodothermaceae	0	0.024529	0	0	0	0	0	0	0	0	0	0
k__Bacteria|p__Chloroflexi|c__Anaerolineae|o__Ardenticatenales|f__Ardenticatenaceae|g__uncultured	0	0	0	0	0	0.106293	0	0	0	0	0	0
k__Bacteria|p__Chloroflexi|c__Chloroflexia|o__Thermomicrobiales|f__AKYG1722|g__AKYG1722	0	0	0	0	0	0.0212585	0	0	0	0	0	0.085034
k__Bacteria|p__Cyanobacteria|c__Cyanobacteriia|o__Cyanobacteriales|f__Xenococcaceae|g__Pleurocapsa_PCC-7319	0	0	0	0	0	0.0637755	0	0	0.0212585	0	0	0.0212585
k__Bacteria|p__Cyanobacteria|c__Cyanobacteriia|o__Phormidesmiales|f__Phormidesmiaceae|g__Phormidesmis_ANT.LACV5.1	0	0	0	0	0.0212585	0	0	0	0.0212585	0	0.0212585	0.042517
k__Bacteria|p__Firmicutes|c__Bacilli|o__Bacillales|f__Bacillaceae|g__Ureibacillus	0.0637755	0.00981162	0	0	0	0	0	0	0	0	0	0
k__Bacteria|p__Firmicutes|c__Bacilli|o__Lactobacillales|f__Aerococcaceae|g__Globicatella	0	0.024529	0	0	0	0	0	0	0	0	0	0
k__Bacteria|p__Firmicutes|c__Clostridia|o__Lachnospirales|f__Lachnospiraceae|g__[Ruminococcus]_gnavus_group	0	0.024529	0	0	0	0	0	0	0	0	0	0
k__Bacteria|p__Firmicutes|c__Clostridia|o__Oscillospirales|f__Ruminococcaceae|g__CAG-352	0	0.024529	0	0	0	0	0	0	0	0	0	0
k__Bacteria|p__Firmicutes|c__Clostridia|o__Peptostreptococcales-Tissierellales|f__Peptostreptococcaceae|g__Unclassified	0.0637755	0	0	0	0.0212585	0.0212585	0	0	0	0	0	0
k__Bacteria|p__Myxococcota|c__Polyangia|o__Polyangiales|f__BIrii41|g__BIrii41	0	0	0	0	0	0	0	0	0.042517	0.0212585	0	0.042517
k__Bacteria|p__Patescibacteria|c__Dojkabacteria|o__Dojkabacteria|f__Dojkabacteria|g__Dojkabacteria	0	0.00981162	0	0	0.0212585	0	0.042517	0	0	0	0	0
k__Bacteria|p__Planctomycetota|c__Planctomycetes|o__Gemmatales|f__Gemmataceae|g__uncultured	0	0.0147174	0	0	0	0	0	0	0	0	0.042517	0
k__Bacteria|p__Planctomycetota|c__Planctomycetes|o__Isosphaerales|f__Isosphaeraceae|g__Aquisphaera	0	0.00490581	0	0	0.085034	0	0	0	0	0	0	0
k__Bacteria|p__Proteobacteria|c__Alphaproteobacteria|o__Rhizobiales|f__Beijerinckiaceae|g__uncultured	0.106293	0	0	0	0	0	0	0	0	0	0	0
k__Bacteria|p__Proteobacteria|c__Alphaproteobacteria|o__Rhizobiales|f__Rhizobiaceae|g__[Rhizobium]_sphaerophysae_group	0	0	0	0	0	0	0	0	0	0.106293	0	0
k__Bacteria|p__Proteobacteria|c__Gammaproteobacteria|o__Burkholderiales|f__Comamonadaceae|g__Leptothrix	0	0	0	0	0	0	0	0	0	0.106293	0	0
k__Bacteria|p__Proteobacteria|c__Gammaproteobacteria|o__Burkholderiales|f__Comamonadaceae|g__Methylibium	0	0	0	0	0	0	0	0	0	0.106293	0	0
k__Bacteria|p__Proteobacteria|c__Gammaproteobacteria|o__Burkholderiales|f__Neisseriaceae|g__Stenoxybacter	0.106293	0	0	0	0	0	0	0	0	0	0	0
k__Bacteria|p__Proteobacteria|c__Gammaproteobacteria|o__PLTA13|f__PLTA13|g__PLTA13	0	0.024529	0	0	0	0	0	0	0	0	0	0
k__Bacteria|p__Proteobacteria|c__Gammaproteobacteria|o__Piscirickettsiales|f__Piscirickettsiaceae|g__Candidatus_Endoecteinascidia	0	0	0	0.0637755	0.0212585	0	0	0.0212585	0	0	0	0
k__Bacteria|p__Proteobacteria|c__Gammaproteobacteria|o__Pseudomonadales|f__Marinomonadaceae|g__Marinomonas	0	0	0	0	0	0	0	0.085034	0	0.0212585	0	0
k__Bacteria|p__Proteobacteria|c__Gammaproteobacteria|o__Pseudomonadales|f__Saccharospirillaceae|g__Oleispira	0	0	0	0.106293	0	0	0	0	0	0	0	0
k__Bacteria|p__Proteobacteria|c__Gammaproteobacteria|o__Steroidobacterales|f__Steroidobacteraceae|g__Steroidobacter	0	0.024529	0	0	0	0	0	0	0	0	0	0
k__Bacteria|p__Spirochaetota|c__Spirochaetia|o__Spirochaetales|f__Spirochaetaceae|g__Treponema	0	0.0147174	0	0	0.042517	0	0	0	0	0	0	0
k__Bacteria|p__Verrucomicrobiota|c__Chlamydiae|o__Chlamydiales|f__Chlamydiaceae|g__uncultured	0	0.024529	0	0	0	0	0	0	0	0	0	0
k__Bacteria|p__Verrucomicrobiota|c__Chlamydiae|o__Chlamydiales|f__Criblamydiaceae|g__Unclassified	0	0	0	0	0	0	0	0	0	0	0.042517	0.0637755
k__Bacteria|p__Verrucomicrobiota|c__Verrucomicrobiae|o__Chthoniobacterales|f__Terrimicrobiaceae|g__Terrimicrobium	0	0.024529	0	0	0	0	0	0	0	0	0	0
k__Bacteria|p__Acidobacteriota|c__Blastocatellia|o__Blastocatellales|f__Blastocatellaceae|g__uncultured	0	0.0196232	0	0	0	0	0	0	0	0	0	0
k__Bacteria|p__Acidobacteriota|c__Holophagae|o__Acanthopleuribacterales|f__Acanthopleuribacteraceae|g__Acanthopleuribacter	0	0	0	0	0.042517	0	0	0.042517	0	0	0	0
k__Bacteria|p__Actinobacteriota|c__Actinobacteria|o__Corynebacteriales|f__Nocardiaceae|g__Nocardia	0	0.0196232	0	0	0	0	0	0	0	0	0	0
k__Bacteria|p__Actinobacteriota|c__Actinobacteria|o__Frankiales|f__Geodermatophilaceae|g__Modestobacter	0	0	0.085034	0	0	0	0	0	0	0	0	0
k__Bacteria|p__Actinobacteriota|c__Actinobacteria|o__Frankiales|f__Sporichthyaceae|g__Longivirga	0	0	0	0	0	0	0	0	0	0	0	0.085034
k__Bacteria|p__Actinobacteriota|c__Actinobacteria|o__Micrococcales|f__Cellulomonadaceae|g__Pseudactinotalea	0	0.0196232	0	0	0	0	0	0	0	0	0	0
k__Bacteria|p__Actinobacteriota|c__Actinobacteria|o__Micrococcales|f__Micrococcaceae|g__Nesterenkonia	0	0.0196232	0	0	0	0	0	0	0	0	0	0
k__Bacteria|p__Actinobacteriota|c__Actinobacteria|o__Propionibacteriales|f__Nocardioidaceae|g__Marmoricola	0.085034	0	0	0	0	0	0	0	0	0	0	0
k__Bacteria|p__Actinobacteriota|c__Actinobacteria|o__Propionibacteriales|f__Propionibacteriaceae|g__Tessaracoccus	0	0.0196232	0	0	0	0	0	0	0	0	0	0
k__Bacteria|p__Actinobacteriota|c__Coriobacteriia|o__Coriobacteriales|f__Eggerthellaceae|g__Gordonibacter	0	0.0196232	0	0	0	0	0	0	0	0	0	0
k__Bacteria|p__Actinobacteriota|c__Coriobacteriia|o__Coriobacteriales|f__Eggerthellaceae|g__Paraeggerthella	0.085034	0	0	0	0	0	0	0	0	0	0	0
k__Bacteria|p__Actinobacteriota|c__Thermoleophilia|o__Gaiellales|f__Gaiellaceae|g__Gaiella	0	0.0196232	0	0	0	0	0	0	0	0	0	0
k__Bacteria|p__Actinobacteriota|c__Unclassified|o__Unclassified|f__Unclassified|g__Unclassified	0	0	0	0	0	0	0	0	0.0212585	0	0.0637755	0
k__Bacteria|p__Armatimonadota|c__uncultured|o__uncultured|f__uncultured|g__uncultured	0	0.0196232	0	0	0	0	0	0	0	0	0	0
k__Bacteria|p__Bacteroidota|c__Bacteroidia|o__Bacteroidales|f__Paludibacteraceae|g__Paludibacter	0.042517	0	0	0	0	0	0	0	0	0	0	0.042517
k__Bacteria|p__Bacteroidota|c__Bacteroidia|o__Bacteroidales|f__Prevotellaceae|g__Prevotellaceae_UCG-001	0	0.0196232	0	0	0	0	0	0	0	0	0	0
k__Bacteria|p__Bacteroidota|c__Bacteroidia|o__Chitinophagales|f__Chitinophagaceae|g__Flavihumibacter	0	0	0	0	0	0	0	0	0	0.085034	0	0
k__Bacteria|p__Bacteroidota|c__Bacteroidia|o__Chitinophagales|f__Chitinophagaceae|g__Terrimonas	0	0.00490581	0	0	0.0212585	0	0	0	0	0	0	0.042517
k__Bacteria|p__Bacteroidota|c__Bacteroidia|o__Cytophagales|f__Cytophagaceae|g__Cytophaga	0	0	0	0	0	0	0	0	0.085034	0	0	0
k__Bacteria|p__Bacteroidota|c__Bacteroidia|o__Flavobacteriales|f__Flavobacteriaceae|g__Salegentibacter	0	0	0	0	0	0	0.085034	0	0	0	0	0
k__Bacteria|p__Bacteroidota|c__Bacteroidia|o__Flavobacteriales|f__Flavobacteriaceae|g__Vitellibacter	0	0	0	0	0	0	0	0	0	0	0	0.085034
k__Bacteria|p__Bacteroidota|c__Kapabacteria|o__Kapabacteriales|f__Kapabacteriales|g__Kapabacteriales	0	0	0	0	0.042517	0	0	0	0.042517	0	0	0
k__Bacteria|p__Bacteroidota|c__Rhodothermia|o__Rhodothermales|f__Rhodothermaceae|g__uncultured	0	0	0	0	0	0.042517	0	0	0	0	0	0.042517
k__Bacteria|p__Bdellovibrionota|c__Oligoflexia|o__Oligoflexales|f__Oligoflexaceae|g__Oligoflexus	0	0	0	0	0	0	0	0	0	0.085034	0	0
k__Bacteria|p__Bdellovibrionota|c__Oligoflexia|o__Silvanigrellales|f__Silvanigrellaceae|g__Silvanigrella	0	0.0196232	0	0	0	0	0	0	0	0	0	0
k__Bacteria|p__Chloroflexi|c__OLB14|o__OLB14|f__OLB14|g__OLB14	0	0	0	0	0.0212585	0.0212585	0	0	0	0.0212585	0	0.0212585
k__Bacteria|p__Cyanobacteria|c__Cyanobacteriia|o__Cyanobacteriales|f__Chroococcidiopsaceae|g__Gloeocapsa_PCC-7428	0	0	0	0	0	0	0	0	0	0	0.042517	0.042517
k__Bacteria|p__Desulfobacterota|c__Desulfovibrionia|o__Desulfovibrionales|f__Desulfovibrionaceae|g__Bilophila	0.042517	0	0	0	0	0	0	0.042517	0	0	0	0
k__Bacteria|p__Fibrobacterota|c__Fibrobacteria|o__Fibrobacterales|f__Fibrobacteraceae|g__uncultured	0	0	0	0	0	0	0	0	0.085034	0	0	0
k__Bacteria|p__Firmicutes|c__Bacilli|o__Staphylococcales|f__Staphylococcaceae|g__Macrococcus	0.0637755	0.00490581	0	0	0	0	0	0	0	0	0	0
k__Bacteria|p__Firmicutes|c__Bacilli|o__Staphylococcales|f__Staphylococcaceae|g__Nosocomiicoccus	0	0.0196232	0	0	0	0	0	0	0	0	0	0
k__Bacteria|p__Firmicutes|c__Clostridia|o__Lachnospirales|f__Lachnospiraceae|g__[Eubacterium]_ruminantium_group	0	0.0196232	0	0	0	0	0	0	0	0	0	0
k__Bacteria|p__Firmicutes|c__Clostridia|o__Monoglobales|f__Monoglobaceae|g__Monoglobus	0	0.0196232	0	0	0	0	0	0	0	0	0	0
k__Bacteria|p__Firmicutes|c__Clostridia|o__Peptostreptococcales-Tissierellales|f__Anaerovoracaceae|g__Amnipila	0.042517	0	0	0	0.042517	0	0	0	0	0	0	0
k__Bacteria|p__Firmicutes|c__Clostridia|o__Peptostreptococcales-Tissierellales|f__Family_XI|g__Unclassified	0.0212585	0.0147174	0	0	0	0	0	0	0	0	0	0
k__Bacteria|p__Firmicutes|c__Clostridia|o__Peptostreptococcales-Tissierellales|f__Peptostreptococcaceae|g__Proteocatella	0.085034	0	0	0	0	0	0	0	0	0	0	0
k__Bacteria|p__Gemmatimonadota|c__BD2-11_terrestrial_group|o__BD2-11_terrestrial_group|f__BD2-11_terrestrial_group|g__BD2-11_terrestrial_group	0	0	0	0	0.0212585	0.0637755	0	0	0	0	0	0
k__Bacteria|p__Patescibacteria|c__Microgenomatia|o__Candidatus_Pacebacteria|f__Candidatus_Pacebacteria|g__Candidatus_Pacebacteria	0	0	0.0212585	0.042517	0	0	0.0212585	0	0	0	0	0
k__Bacteria|p__Patescibacteria|c__Saccharimonadia|o__Saccharimonadales|f__Unclassified|g__Unclassified	0.042517	0	0	0	0	0	0	0.042517	0	0	0	0
k__Bacteria|p__Planctomycetota|c__Planctomycetes|o__Isosphaerales|f__Isosphaeraceae|g__Paludisphaera	0	0	0	0	0	0	0	0	0.085034	0	0	0
k__Bacteria|p__Planctomycetota|c__Planctomycetes|o__Pirellulales|f__Pirellulaceae|g__Bythopirellula	0.0212585	0.0147174	0	0	0	0	0	0	0	0	0	0
k__Bacteria|p__Planctomycetota|c__Planctomycetes|o__Planctomycetales|f__Rubinisphaeraceae|g__Rubinisphaera	0.0212585	0	0	0	0.0637755	0	0	0	0	0	0	0
k__Bacteria|p__Planctomycetota|c__Planctomycetes|o__Unclassified|f__Unclassified|g__Unclassified	0	0	0	0	0	0.0212585	0	0	0	0	0.0637755	0
k__Bacteria|p__Proteobacteria|c__Alphaproteobacteria|o__Rhizobiales|f__Rhizobiaceae|g__Oricola	0	0	0	0	0	0	0	0	0	0	0.0212585	0.0637755
k__Bacteria|p__Proteobacteria|c__Alphaproteobacteria|o__Rhodospirillales|f__uncultured|g__uncultured	0	0	0	0	0	0	0	0	0	0.085034	0	0
k__Bacteria|p__Proteobacteria|c__Alphaproteobacteria|o__Rickettsiales|f__bac2nit3|g__bac2nit3	0	0	0	0	0	0	0.085034	0	0	0	0	0
k__Bacteria|p__Proteobacteria|c__Alphaproteobacteria|o__Rickettsiales|f__uncultured|g__uncultured	0	0.0196232	0	0	0	0	0	0	0	0	0	0
k__Bacteria|p__Proteobacteria|c__Alphaproteobacteria|o__Sphingomonadales|f__Sphingomonadaceae|g__Blastomonas	0	0	0	0	0	0	0	0	0	0	0.085034	0
k__Bacteria|p__Proteobacteria|c__Alphaproteobacteria|o__Sphingomonadales|f__Sphingomonadaceae|g__Parablastomonas	0	0	0	0.085034	0	0	0	0	0	0	0	0
k__Bacteria|p__Proteobacteria|c__Gammaproteobacteria|o__Burkholderiales|f__Alcaligenaceae|g__Bordetella	0	0	0	0	0	0	0.085034	0	0	0	0	0
k__Bacteria|p__Proteobacteria|c__Gammaproteobacteria|o__Burkholderiales|f__Oxalobacteraceae|g__Undibacterium	0	0	0	0.0212585	0	0.042517	0	0	0	0	0	0.0212585
k__Bacteria|p__Proteobacteria|c__Gammaproteobacteria|o__Burkholderiales|f__Rhodocyclaceae|g__Dechloromonas	0	0.00981162	0	0	0.0212585	0.0212585	0	0	0	0	0	0
k__Bacteria|p__Proteobacteria|c__Gammaproteobacteria|o__Enterobacterales|f__Alteromonadaceae|g__Catenovulum	0	0	0	0.042517	0	0	0	0.042517	0	0	0	0
k__Bacteria|p__Proteobacteria|c__Gammaproteobacteria|o__Enterobacterales|f__Enterobacteriaceae|g__Enterobacter	0.085034	0	0	0	0	0	0	0	0	0	0	0
k__Bacteria|p__Proteobacteria|c__Gammaproteobacteria|o__Pseudomonadales|f__211ds20|g__211ds20	0	0	0	0	0	0	0.0637755	0	0.0212585	0	0	0
k__Bacteria|p__Proteobacteria|c__Gammaproteobacteria|o__Pseudomonadales|f__Saccharospirillaceae|g__Saccharospirillum	0	0	0	0	0.085034	0	0	0	0	0	0	0
k__Bacteria|p__Proteobacteria|c__Gammaproteobacteria|o__R7C24|f__R7C24|g__R7C24	0	0	0	0	0	0.042517	0	0	0	0.0212585	0.0212585	0
k__Bacteria|p__Proteobacteria|c__Gammaproteobacteria|o__Tenderiales|f__Tenderiaceae|g__Candidatus_Tenderia	0	0	0	0	0	0	0	0	0	0	0	0.085034
k__Bacteria|p__Verrucomicrobiota|c__Verrucomicrobiae|o__Verrucomicrobiales|f__Verrucomicrobiaceae|g__Brevifollis	0	0	0	0	0	0	0	0	0.085034	0	0	0
k__Bacteria|p__Actinobacteriota|c__Acidimicrobiia|o__Microtrichales|f__Ilumatobacteraceae|g__uncultured	0	0.00981162	0	0	0	0	0	0	0	0	0	0.0212585
k__Bacteria|p__Actinobacteriota|c__Actinobacteria|o__Frankiales|f__Geodermatophilaceae|g__Unclassified	0.0637755	0	0	0	0	0	0	0	0	0	0	0
k__Bacteria|p__Actinobacteriota|c__Actinobacteria|o__Micrococcales|f__Demequinaceae|g__Lysinimicrobium	0.0212585	0.00981162	0	0	0	0	0	0	0	0	0	0
k__Bacteria|p__Actinobacteriota|c__Actinobacteria|o__Micrococcales|f__Intrasporangiaceae|g__Unclassified	0	0.0147174	0	0	0	0	0	0	0	0	0	0
k__Bacteria|p__Actinobacteriota|c__Actinobacteria|o__Micrococcales|f__Intrasporangiaceae|g__uncultured	0.0637755	0	0	0	0	0	0	0	0	0	0	0
k__Bacteria|p__Actinobacteriota|c__Actinobacteria|o__Micrococcales|f__Microbacteriaceae|g__Leucobacter	0.0212585	0.00981162	0	0	0	0	0	0	0	0	0	0
k__Bacteria|p__Actinobacteriota|c__Actinobacteria|o__Micrococcales|f__Promicromonosporaceae|g__Cellulosimicrobium	0.0637755	0	0	0	0	0	0	0	0	0	0	0
k__Bacteria|p__Actinobacteriota|c__Actinobacteria|o__Propionibacteriales|f__Propionibacteriaceae|g__Unclassified	0.0212585	0.00981162	0	0	0	0	0	0	0	0	0	0
k__Bacteria|p__Actinobacteriota|c__Actinobacteria|o__Pseudonocardiales|f__Pseudonocardiaceae|g__Pseudonocardiaceae	0	0.0147174	0	0	0	0	0	0	0	0	0	0
k__Bacteria|p__Actinobacteriota|c__Actinobacteria|o__uncultured|f__uncultured|g__uncultured	0	0.0147174	0	0	0	0	0	0	0	0	0	0
k__Bacteria|p__Actinobacteriota|c__Coriobacteriia|o__Coriobacteriales|f__Eggerthellaceae|g__uncultured	0	0	0	0	0	0	0.0637755	0	0	0	0	0
k__Bacteria|p__Actinobacteriota|c__Thermoleophilia|o__Solirubrobacterales|f__Solirubrobacteraceae|g__Parviterribacter	0	0	0	0	0	0	0	0	0	0	0.0212585	0.042517
k__Bacteria|p__Bacteroidota|c__Bacteroidia|o__Bacteroidales|f__Dysgonomonadaceae|g__Proteiniphilum	0.0637755	0	0	0	0	0	0	0	0	0	0	0
k__Bacteria|p__Bacteroidota|c__Bacteroidia|o__Chitinophagales|f__Chitinophagaceae|g__Cnuella	0	0.0147174	0	0	0	0	0	0	0	0	0	0
k__Bacteria|p__Bacteroidota|c__Bacteroidia|o__Chitinophagales|f__Chitinophagaceae|g__Segetibacter	0	0	0	0	0	0	0.0637755	0	0	0	0	0
k__Bacteria|p__Bacteroidota|c__Bacteroidia|o__Cytophagales|f__Hymenobacteraceae|g__Nibribacter	0	0	0	0	0	0	0.0637755	0	0	0	0	0
k__Bacteria|p__Bacteroidota|c__Bacteroidia|o__Flavobacteriales|f__Flavobacteriaceae|g__Muricauda	0	0.00490581	0	0.042517	0	0	0	0	0	0	0	0
k__Bacteria|p__Bacteroidota|c__Bacteroidia|o__Sphingobacteriales|f__Sphingobacteriaceae|g__Sphingobacterium	0.042517	0.00490581	0	0	0	0	0	0	0	0	0	0
k__Bacteria|p__Chloroflexi|c__Anaerolineae|o__Ardenticatenales|f__uncultured|g__uncultured	0	0	0	0	0.0212585	0	0	0	0.042517	0	0	0
k__Bacteria|p__Cyanobacteria|c__Cyanobacteriia|o__Phormidesmiales|f__Nodosilineaceae|g__Nodosilinea_PCC-7104	0	0.00490581	0	0	0	0	0	0	0.042517	0	0	0
k__Bacteria|p__Firmicutes|c__Bacilli|o__Alicyclobacillales|f__Alicyclobacillaceae|g__Tumebacillus	0.0212585	0	0	0	0	0	0	0	0	0	0	0.042517
k__Bacteria|p__Firmicutes|c__Bacilli|o__Bacillales|f__Bacillaceae|g__Pseudogracilibacillus	0.0637755	0	0	0	0	0	0	0	0	0	0	0
k__Bacteria|p__Firmicutes|c__Bacilli|o__Bacillales|f__Marinococcaceae|g__Sinobaca	0	0.0147174	0	0	0	0	0	0	0	0	0	0
k__Bacteria|p__Firmicutes|c__Bacilli|o__Bacillales|f__Unclassified|g__Unclassified	0.0637755	0	0	0	0	0	0	0	0	0	0	0
k__Bacteria|p__Firmicutes|c__Bacilli|o__Lactobacillales|f__Carnobacteriaceae|g__Trichococcus	0	0.0147174	0	0	0	0	0	0	0	0	0	0
k__Bacteria|p__Firmicutes|c__Bacilli|o__Lactobacillales|f__Lactobacillaceae|g__Paralactobacillus	0	0.0147174	0	0	0	0	0	0	0	0	0	0
k__Bacteria|p__Firmicutes|c__Bacilli|o__Lactobacillales|f__Listeriaceae|g__Brochothrix	0	0.0147174	0	0	0	0	0	0	0	0	0	0
k__Bacteria|p__Firmicutes|c__Clostridia|o__Clostridiales|f__Clostridiaceae|g__Unclassified	0.0637755	0	0	0	0	0	0	0	0	0	0	0
k__Bacteria|p__Firmicutes|c__Clostridia|o__Lachnospirales|f__Lachnospiraceae|g__Lachnoclostridium	0	0.00981162	0	0	0	0	0	0	0.0212585	0	0	0
k__Bacteria|p__Firmicutes|c__Clostridia|o__Lachnospirales|f__Lachnospiraceae|g__Lachnospira	0	0	0	0	0	0	0.0637755	0	0	0	0	0
k__Bacteria|p__Firmicutes|c__Clostridia|o__Oscillospirales|f__Oscillospiraceae|g__UCG-002	0	0.0147174	0	0	0	0	0	0	0	0	0	0
k__Bacteria|p__Firmicutes|c__Clostridia|o__Peptostreptococcales-Tissierellales|f__Anaerovoracaceae|g__[Eubacterium]_brachy_group	0	0.0147174	0	0	0	0	0	0	0	0	0	0
k__Bacteria|p__Firmicutes|c__Clostridia|o__Peptostreptococcales-Tissierellales|f__Family_XI|g__Helcococcus	0.0637755	0	0	0	0	0	0	0	0	0	0	0
k__Bacteria|p__Firmicutes|c__Clostridia|o__Peptostreptococcales-Tissierellales|f__Peptostreptococcales-Tissierellales|g__Guggenheimella	0.0637755	0	0	0	0	0	0	0	0	0	0	0
k__Bacteria|p__Firmicutes|c__Incertae_Sedis|o__DTU014|f__DTU014|g__DTU014	0	0.0147174	0	0	0	0	0	0	0	0	0	0
k__Bacteria|p__Firmicutes|c__Negativicutes|o__Acidaminococcales|f__Acidaminococcaceae|g__Succinispira	0.0637755	0	0	0	0	0	0	0	0	0	0	0
k__Bacteria|p__Firmicutes|c__Negativicutes|o__Veillonellales-Selenomonadales|f__Veillonellaceae|g__Megasphaera	0	0.0147174	0	0	0	0	0	0	0	0	0	0
k__Bacteria|p__Patescibacteria|c__Parcubacteria|o__Candidatus_Jorgensenbacteria|f__Candidatus_Jorgensenbacteria|g__Candidatus_Jorgensenbacteria	0	0.0147174	0	0	0	0	0	0	0	0	0	0
k__Bacteria|p__Patescibacteria|c__Parcubacteria|o__Candidatus_Yonathbacteria|f__Candidatus_Yonathbacteria|g__Candidatus_Yonathbacteria	0	0.0147174	0	0	0	0	0	0	0	0	0	0
k__Bacteria|p__Patescibacteria|c__Saccharimonadia|o__Saccharimonadales|f__Saccharimonadaceae|g__Saccharimonadaceae	0	0	0	0	0	0.0637755	0	0	0	0	0	0
k__Bacteria|p__Planctomycetota|c__Planctomycetes|o__Gemmatales|f__Gemmataceae|g__Unclassified	0	0	0	0	0.042517	0	0	0	0	0	0.0212585	0
k__Bacteria|p__Planctomycetota|c__Unclassified|o__Unclassified|f__Unclassified|g__Unclassified	0	0	0	0	0.042517	0	0	0	0	0	0	0.0212585
k__Bacteria|p__Proteobacteria|c__Alphaproteobacteria|o__Acetobacterales|f__Acetobacteraceae|g__uncultured	0	0	0	0.0637755	0	0	0	0	0	0	0	0
k__Bacteria|p__Proteobacteria|c__Alphaproteobacteria|o__Caulobacterales|f__Caulobacteraceae|g__Asticcacaulis	0	0.0147174	0	0	0	0	0	0	0	0	0	0
k__Bacteria|p__Proteobacteria|c__Alphaproteobacteria|o__Caulobacterales|f__Parvularculaceae|g__Unclassified	0	0	0	0	0.0212585	0.042517	0	0	0	0	0	0
k__Bacteria|p__Proteobacteria|c__Alphaproteobacteria|o__Elsterales|f__uncultured|g__uncultured	0	0.0147174	0	0	0	0	0	0	0	0	0	0
k__Bacteria|p__Proteobacteria|c__Alphaproteobacteria|o__Kiloniellales|f__Kiloniellaceae|g__Kiloniella	0	0	0	0.0637755	0	0	0	0	0	0	0	0
k__Bacteria|p__Proteobacteria|c__Alphaproteobacteria|o__Micropepsales|f__Micropepsaceae|g__uncultured	0	0	0	0	0	0	0.0212585	0	0	0.0212585	0	0.0212585
k__Bacteria|p__Proteobacteria|c__Alphaproteobacteria|o__Rhizobiales|f__Beijerinckiaceae|g__Chelatococcus	0	0.0147174	0	0	0	0	0	0	0	0	0	0
k__Bacteria|p__Proteobacteria|c__Alphaproteobacteria|o__Rhizobiales|f__Pleomorphomonadaceae|g__Prosthecomicrobium	0	0	0	0	0	0	0	0	0.0212585	0.042517	0	0
k__Bacteria|p__Proteobacteria|c__Alphaproteobacteria|o__Rhizobiales|f__Stappiaceae|g__Pannonibacter	0.0212585	0.00490581	0	0	0	0	0	0	0	0	0.0212585	0
k__Bacteria|p__Proteobacteria|c__Alphaproteobacteria|o__Rhodobacterales|f__Rhodobacteraceae|g__Pelagicola	0	0.0147174	0	0	0	0	0	0	0	0	0	0
k__Bacteria|p__Proteobacteria|c__Alphaproteobacteria|o__Sphingomonadales|f__Sphingomonadaceae|g__Sphingoaurantiacus	0	0	0	0	0	0	0	0.042517	0	0	0	0.0212585
k__Bacteria|p__Proteobacteria|c__Alphaproteobacteria|o__Tistrellales|f__Geminicoccaceae|g__Unclassified	0	0	0	0	0.0637755	0	0	0	0	0	0	0
k__Bacteria|p__Proteobacteria|c__Gammaproteobacteria|o__Burkholderiales|f__Alcaligenaceae|g__Pusillimonas	0.0637755	0	0	0	0	0	0	0	0	0	0	0
k__Bacteria|p__Proteobacteria|c__Gammaproteobacteria|o__Burkholderiales|f__Comamonadaceae|g__Delftia	0	0.0147174	0	0	0	0	0	0	0	0	0	0
k__Bacteria|p__Proteobacteria|c__Gammaproteobacteria|o__Burkholderiales|f__Oxalobacteraceae|g__Duganella	0	0.0147174	0	0	0	0	0	0	0	0	0	0
k__Bacteria|p__Proteobacteria|c__Gammaproteobacteria|o__Burkholderiales|f__Rhodocyclaceae|g__Azoarcus	0	0.00490581	0	0	0	0	0	0	0.042517	0	0	0
k__Bacteria|p__Proteobacteria|c__Gammaproteobacteria|o__CCM19a|f__CCM19a|g__CCM19a	0	0	0	0	0	0	0	0	0	0.0637755	0	0
k__Bacteria|p__Proteobacteria|c__Gammaproteobacteria|o__Enterobacterales|f__Alteromonadaceae|g__Alteromonadaceae	0	0	0	0.0637755	0	0	0	0	0	0	0	0
k__Bacteria|p__Proteobacteria|c__Gammaproteobacteria|o__Enterobacterales|f__Colwelliaceae|g__Colwellia	0	0	0	0.042517	0	0	0	0.0212585	0	0	0	0
k__Bacteria|p__Proteobacteria|c__Gammaproteobacteria|o__HglApr721|f__HglApr721|g__HglApr721	0	0	0	0	0.0637755	0	0	0	0	0	0	0
k__Bacteria|p__Proteobacteria|c__Gammaproteobacteria|o__Pseudomonadales|f__Cellvibrionaceae|g__Marinagarivorans	0	0	0	0.0212585	0	0	0	0.0212585	0	0	0	0.0212585
k__Bacteria|p__Proteobacteria|c__Gammaproteobacteria|o__Pseudomonadales|f__Unclassified|g__Unclassified	0	0	0	0	0	0	0	0	0.0212585	0.042517	0	0
k__Bacteria|p__Verrucomicrobiota|c__Verrucomicrobiae|o__Opitutales|f__Opitutaceae|g__Lacunisphaera	0	0	0	0.0212585	0	0	0	0	0	0.042517	0	0
k__Bacteria|p__Verrucomicrobiota|c__Verrucomicrobiae|o__Verrucomicrobiales|f__Akkermansiaceae|g__Akkermansia	0	0.0147174	0	0	0	0	0	0	0	0	0	0
k__Bacteria|p__Acidobacteriota|c__Blastocatellia|o__Blastocatellales|f__Blastocatellaceae|g__Stenotrophobacter	0	0.00981162	0	0	0	0	0	0	0	0	0	0
k__Bacteria|p__Actinobacteriota|c__Acidimicrobiia|o__Unclassified|f__Unclassified|g__Unclassified	0	0	0	0	0.042517	0	0	0	0	0	0	0
k__Bacteria|p__Actinobacteriota|c__Actinobacteria|o__Corynebacteriales|f__Nocardiaceae|g__Gordonia	0	0.00981162	0	0	0	0	0	0	0	0	0	0
k__Bacteria|p__Actinobacteriota|c__Actinobacteria|o__Frankiales|f__uncultured|g__uncultured	0.042517	0	0	0	0	0	0	0	0	0	0	0
k__Bacteria|p__Actinobacteriota|c__Actinobacteria|o__Micrococcales|f__Dermabacteraceae|g__Brachybacterium	0.042517	0	0	0	0	0	0	0	0	0	0	0
k__Bacteria|p__Actinobacteriota|c__Actinobacteria|o__Micrococcales|f__Microbacteriaceae|g__SV1-3	0	0	0	0	0	0	0	0.042517	0	0	0	0
k__Bacteria|p__Actinobacteriota|c__Actinobacteria|o__Micrococcales|f__Unclassified|g__Unclassified	0	0	0	0	0	0	0	0	0	0	0	0.042517
k__Bacteria|p__Actinobacteriota|c__Actinobacteria|o__Pseudonocardiales|f__Pseudonocardiaceae|g__Actinomycetospora	0	0.00981162	0	0	0	0	0	0	0	0	0	0
k__Bacteria|p__Actinobacteriota|c__Actinobacteria|o__Pseudonocardiales|f__Pseudonocardiaceae|g__Saccharopolyspora	0	0	0	0	0	0	0	0.042517	0	0	0	0
k__Bacteria|p__Actinobacteriota|c__Coriobacteriia|o__Coriobacteriales|f__Eggerthellaceae|g__Senegalimassilia	0	0.00981162	0	0	0	0	0	0	0	0	0	0
k__Bacteria|p__Bacteroidota|c__Bacteroidia|o__Bacteroidales|f__Dysgonomonadaceae|g__Unclassified	0.042517	0	0	0	0	0	0	0	0	0	0	0
k__Bacteria|p__Bacteroidota|c__Bacteroidia|o__Bacteroidales|f__Paludibacteraceae|g__Unclassified	0.042517	0	0	0	0	0	0	0	0	0	0	0
k__Bacteria|p__Bacteroidota|c__Bacteroidia|o__Bacteroidales|f__Prolixibacteraceae|g__WCHB1-32	0	0	0	0	0	0.042517	0	0	0	0	0	0
k__Bacteria|p__Bacteroidota|c__Bacteroidia|o__Flavobacteriales|f__Crocinitomicaceae|g__uncultured	0	0	0	0	0	0	0	0.042517	0	0	0	0
k__Bacteria|p__Bacteroidota|c__Bacteroidia|o__Flavobacteriales|f__Flavobacteriaceae|g__Zeaxanthinibacter	0	0	0	0	0.042517	0	0	0	0	0	0	0
k__Bacteria|p__Bacteroidota|c__Bacteroidia|o__Flavobacteriales|f__Weeksellaceae|g__Empedobacter	0.042517	0	0	0	0	0	0	0	0	0	0	0
k__Bacteria|p__Bacteroidota|c__Bacteroidia|o__Flavobacteriales|f__Weeksellaceae|g__uncultured	0.042517	0	0	0	0	0	0	0	0	0	0	0
k__Bacteria|p__Bacteroidota|c__Bacteroidia|o__Sphingobacteriales|f__Sphingobacteriaceae|g__Solitalea	0	0	0	0	0	0	0	0	0	0.0212585	0	0.0212585
k__Bacteria|p__Bacteroidota|c__Rhodothermia|o__Rhodothermales|f__Rhodothermaceae|g__Rubricoccus	0	0	0	0	0.042517	0	0	0	0	0	0	0
k__Bacteria|p__Bacteroidota|c__Rhodothermia|o__Rhodothermales|f__Rhodothermaceae|g__Rubrivirga	0	0	0	0	0	0	0	0	0	0	0.0212585	0.0212585
k__Bacteria|p__Chloroflexi|c__Anaerolineae|o__Caldilineales|f__Caldilineaceae|g__Litorilinea	0	0	0	0	0.042517	0	0	0	0	0	0	0
k__Bacteria|p__Desulfobacterota|c__Desulfobulbia|o__Desulfobulbales|f__Desulfobulbaceae|g__uncultured	0	0	0	0.042517	0	0	0	0	0	0	0	0
k__Bacteria|p__Desulfobacterota|c__Syntrophorhabdia|o__Syntrophorhabdales|f__Syntrophorhabdaceae|g__Syntrophorhabdus	0	0.00981162	0	0	0	0	0	0	0	0	0	0
k__Bacteria|p__Desulfobacterota|c__Unclassified|o__Unclassified|f__Unclassified|g__Unclassified	0	0	0	0	0	0	0	0	0	0	0.042517	0
k__Bacteria|p__Firmicutes|c__Bacilli|o__Lactobacillales|f__Lactobacillaceae|g__Amylolactobacillus	0.042517	0	0	0	0	0	0	0	0	0	0	0
k__Bacteria|p__Firmicutes|c__Bacilli|o__Lactobacillales|f__Lactobacillaceae|g__Companilactobacillus	0	0.00981162	0	0	0	0	0	0	0	0	0	0
k__Bacteria|p__Firmicutes|c__Bacilli|o__Thermoactinomycetales|f__Thermoactinomycetaceae|g__uncultured	0.042517	0	0	0	0	0	0	0	0	0	0	0
k__Bacteria|p__Firmicutes|c__Clostridia|o__Clostridiales|f__Clostridiaceae|g__Hathewaya	0	0.00981162	0	0	0	0	0	0	0	0	0	0
k__Bacteria|p__Firmicutes|c__Clostridia|o__Oscillospirales|f__Hungateiclostridiaceae|g__Pseudobacteroides	0	0	0	0	0	0	0	0	0	0	0	0.042517
k__Bacteria|p__Firmicutes|c__Clostridia|o__Oscillospirales|f__Oscillospiraceae|g__Colidextribacter	0.042517	0	0	0	0	0	0	0	0	0	0	0
k__Bacteria|p__Firmicutes|c__Clostridia|o__Oscillospirales|f__Oscillospiraceae|g__Unclassified	0	0.00981162	0	0	0	0	0	0	0	0	0	0
k__Bacteria|p__Firmicutes|c__Clostridia|o__Oscillospirales|f__Oscillospiraceae|g__uncultured	0.0212585	0.00490581	0	0	0	0	0	0	0	0	0	0
k__Bacteria|p__Firmicutes|c__Clostridia|o__Peptostreptococcales-Tissierellales|f__Caminicellaceae|g__Paramaledivibacter	0	0	0	0	0.042517	0	0	0	0	0	0	0
k__Bacteria|p__Firmicutes|c__Clostridia|o__Peptostreptococcales-Tissierellales|f__Peptostreptococcaceae|g__Acetoanaerobium	0	0	0	0	0	0.042517	0	0	0	0	0	0
k__Bacteria|p__Firmicutes|c__Clostridia|o__Peptostreptococcales-Tissierellales|f__Peptostreptococcaceae|g__Terrisporobacter	0	0.00981162	0	0	0	0	0	0	0	0	0	0
k__Bacteria|p__Firmicutes|c__Negativicutes|o__Acidaminococcales|f__Acidaminococcaceae|g__Succiniclasticum	0	0.00981162	0	0	0	0	0	0	0	0	0	0
k__Bacteria|p__Firmicutes|c__Thermoanaerobacteria|o__Thermoanaerobacterales|f__Family_III|g__Thermoanaerobacterium	0	0.00981162	0	0	0	0	0	0	0	0	0	0
k__Bacteria|p__Firmicutes|c__Unclassified|o__Unclassified|f__Unclassified|g__Unclassified	0	0.00981162	0	0	0	0	0	0	0	0	0	0
k__Bacteria|p__Fusobacteriota|c__Fusobacteriia|o__Fusobacteriales|f__Leptotrichiaceae|g__uncultured	0	0	0	0	0	0	0	0	0	0	0	0.042517
k__Bacteria|p__Gemmatimonadota|c__Longimicrobia|o__Longimicrobiales|f__Longimicrobiaceae|g__Longimicrobium	0	0	0	0	0	0	0.042517	0	0	0	0	0
k__Bacteria|p__Myxococcota|c__Myxococcia|o__Myxococcales|f__Myxococcaceae|g__P3OB-42	0	0	0	0	0	0.0212585	0	0	0.0212585	0	0	0
k__Bacteria|p__Myxococcota|c__Polyangia|o__Blfdi19|f__Blfdi19|g__Blfdi19	0	0	0	0	0	0	0	0	0.0212585	0	0	0.0212585
k__Bacteria|p__Myxococcota|c__Polyangia|o__Polyangiales|f__Polyangiaceae|g__Unclassified	0	0	0	0	0	0	0	0	0	0.042517	0	0
k__Bacteria|p__Patescibacteria|c__Microgenomatia|o__Candidatus_Beckwithbacteria|f__Candidatus_Beckwithbacteria|g__Candidatus_Beckwithbacteria	0	0	0	0	0	0	0.042517	0	0	0	0	0
k__Bacteria|p__Patescibacteria|c__Parcubacteria|o__Candidatus_Campbellbacteria|f__Candidatus_Campbellbacteria|g__Candidatus_Campbellbacteria	0	0	0	0.0212585	0	0	0	0	0.0212585	0	0	0
k__Bacteria|p__Patescibacteria|c__Saccharimonadia|o__Saccharimonadales|f__Saccharimonadaceae|g__Candidatus_Saccharimonas	0	0.00981162	0	0	0	0	0	0	0	0	0	0
k__Bacteria|p__Planctomycetota|c__Phycisphaerae|o__Phycisphaerales|f__Phycisphaeraceae|g__Phycisphaera	0	0	0	0	0	0	0	0	0	0	0	0.042517
k__Bacteria|p__Planctomycetota|c__Planctomycetes|o__Gemmatales|f__Gemmataceae|g__Zavarzinella	0	0	0	0	0	0	0	0	0	0	0	0.042517
k__Bacteria|p__Planctomycetota|c__Planctomycetes|o__Isosphaerales|f__Isosphaeraceae|g__Tundrisphaera	0	0	0	0	0	0	0	0	0	0	0	0.042517
k__Bacteria|p__Planctomycetota|c__Planctomycetes|o__Planctomycetales|f__Schlesneriaceae|g__Schlesneria	0.042517	0	0	0	0	0	0	0	0	0	0	0
k__Bacteria|p__Planctomycetota|c__Planctomycetes|o__Planctomycetales|f__uncultured|g__uncultured	0	0	0	0	0	0	0	0	0	0.0212585	0	0.0212585
k__Bacteria|p__Proteobacteria|c__Alphaproteobacteria|o__Caulobacterales|f__Parvularculaceae|g__Amphiplicatus	0	0	0	0	0	0	0	0	0	0	0.042517	0
k__Bacteria|p__Proteobacteria|c__Alphaproteobacteria|o__Parvibaculales|f__uncultured|g__uncultured	0	0	0	0.042517	0	0	0	0	0	0	0	0
k__Bacteria|p__Proteobacteria|c__Alphaproteobacteria|o__Reyranellales|f__Reyranellaceae|g__Unclassified	0	0	0	0	0	0	0	0	0	0	0.042517	0
k__Bacteria|p__Proteobacteria|c__Alphaproteobacteria|o__Reyranellales|f__Reyranellaceae|g__uncultured	0	0	0	0	0	0.042517	0	0	0	0	0	0
k__Bacteria|p__Proteobacteria|c__Alphaproteobacteria|o__Rhizobiales|f__Devosiaceae|g__uncultured	0	0	0	0	0.042517	0	0	0	0	0	0	0
k__Bacteria|p__Proteobacteria|c__Alphaproteobacteria|o__Rhizobiales|f__Pleomorphomonadaceae|g__uncultured	0	0	0	0	0	0	0	0	0	0	0	0.042517
k__Bacteria|p__Proteobacteria|c__Alphaproteobacteria|o__Rhizobiales|f__Rhizobiaceae|g__Aurantimonas	0	0	0	0	0	0	0	0	0	0	0.042517	0
k__Bacteria|p__Proteobacteria|c__Alphaproteobacteria|o__Rhizobiales|f__Rhizobiales_Incertae_Sedis|g__Nordella	0	0.00981162	0	0	0	0	0	0	0	0	0	0
k__Bacteria|p__Proteobacteria|c__Alphaproteobacteria|o__Rhodobacterales|f__Rhodobacteraceae|g__Citreicella	0	0	0	0	0	0	0	0	0	0	0.042517	0
k__Bacteria|p__Proteobacteria|c__Alphaproteobacteria|o__Thalassobaculales|f__uncultured|g__uncultured	0	0	0	0	0	0.0212585	0	0	0	0	0.0212585	0
k__Bacteria|p__Proteobacteria|c__Alphaproteobacteria|o__Tistrellales|f__Geminicoccaceae|g__Geminicoccus	0	0	0	0	0	0.042517	0	0	0	0	0	0
k__Bacteria|p__Proteobacteria|c__Gammaproteobacteria|o__Burkholderiales|f__Alcaligenaceae|g__Alcaligenes	0	0.00981162	0	0	0	0	0	0	0	0	0	0
k__Bacteria|p__Proteobacteria|c__Gammaproteobacteria|o__Burkholderiales|f__Alcaligenaceae|g__Kerstersia	0	0	0	0.042517	0	0	0	0	0	0	0	0
k__Bacteria|p__Proteobacteria|c__Gammaproteobacteria|o__Burkholderiales|f__Alcaligenaceae|g__Unclassified	0	0	0	0.0212585	0	0	0	0.0212585	0	0	0	0
k__Bacteria|p__Proteobacteria|c__Gammaproteobacteria|o__Burkholderiales|f__Chromobacteriaceae|g__Vogesella	0	0	0	0	0	0	0	0	0	0	0	0.042517
k__Bacteria|p__Proteobacteria|c__Gammaproteobacteria|o__Burkholderiales|f__Comamonadaceae|g__Curvibacter	0	0.00981162	0	0	0	0	0	0	0	0	0	0
k__Bacteria|p__Proteobacteria|c__Gammaproteobacteria|o__Burkholderiales|f__Neisseriaceae|g__Vitreoscilla	0.042517	0	0	0	0	0	0	0	0	0	0	0
k__Bacteria|p__Proteobacteria|c__Gammaproteobacteria|o__Burkholderiales|f__Nitrosomonadaceae|g__oc32	0	0	0	0	0	0.042517	0	0	0	0	0	0
k__Bacteria|p__Proteobacteria|c__Gammaproteobacteria|o__Burkholderiales|f__Oxalobacteraceae|g__Herbaspirillum	0.042517	0	0	0	0	0	0	0	0	0	0	0
k__Bacteria|p__Proteobacteria|c__Gammaproteobacteria|o__Burkholderiales|f__Oxalobacteraceae|g__Pseudoduganella	0	0	0	0.042517	0	0	0	0	0	0	0	0
k__Bacteria|p__Proteobacteria|c__Gammaproteobacteria|o__Burkholderiales|f__Rhodocyclaceae|g__Thauera	0	0	0	0	0	0	0	0	0	0	0.042517	0
k__Bacteria|p__Proteobacteria|c__Gammaproteobacteria|o__Enterobacterales|f__Alteromonadaceae|g__Glaciecola	0	0	0	0.042517	0	0	0	0	0	0	0	0
k__Bacteria|p__Proteobacteria|c__Gammaproteobacteria|o__Enterobacterales|f__Enterobacteriaceae|g__Klebsiella	0	0.00981162	0	0	0	0	0	0	0	0	0	0
k__Bacteria|p__Proteobacteria|c__Gammaproteobacteria|o__Enterobacterales|f__Erwiniaceae|g__Pantoea	0	0	0	0	0	0	0	0	0	0	0	0.042517
k__Bacteria|p__Proteobacteria|c__Gammaproteobacteria|o__Enterobacterales|f__Pasteurellaceae|g__Aggregatibacter	0.042517	0	0	0	0	0	0	0	0	0	0	0
k__Bacteria|p__Proteobacteria|c__Gammaproteobacteria|o__Gammaproteobacteria_Incertae_Sedis|f__Unknown_Family|g__Candidatus_Endonucleariobacter	0	0	0	0	0	0	0	0	0.042517	0	0	0
k__Bacteria|p__Proteobacteria|c__Gammaproteobacteria|o__Milano-WF1B-44|f__Milano-WF1B-44|g__Milano-WF1B-44	0	0	0	0	0.0212585	0	0	0	0	0	0.0212585	0
k__Bacteria|p__Proteobacteria|c__Gammaproteobacteria|o__Pseudomonadales|f__Oleiphilaceae|g__Oleiphilus	0	0	0	0	0	0	0	0	0.0212585	0	0	0.0212585
k__Bacteria|p__Proteobacteria|c__Gammaproteobacteria|o__Pseudomonadales|f__Saccharospirillaceae|g__Reinekea	0	0	0	0.042517	0	0	0	0	0	0	0	0
k__Bacteria|p__Proteobacteria|c__Gammaproteobacteria|o__Pseudomonadales|f__Unknown_Family|g__Alkalimarinus	0	0	0	0.042517	0	0	0	0	0	0	0	0
k__Bacteria|p__Proteobacteria|c__Gammaproteobacteria|o__Xanthomonadales|f__Xanthomonadaceae|g__Luteimonas	0	0.00490581	0	0	0	0	0	0	0	0	0.0212585	0
k__Bacteria|p__SAR324_clade(Marine_group_B)|c__SAR324_clade(Marine_group_B)|o__SAR324_clade(Marine_group_B)|f__SAR324_clade(Marine_group_B)|g__SAR324_clade(Marine_group_B)	0	0	0	0	0	0.0212585	0	0	0	0	0.0212585	0
k__Bacteria|p__Thermotogota|c__Thermotogae|o__Kosmotogales|f__Kosmotogaceae|g__Mesotoga	0	0.00981162	0	0	0	0	0	0	0	0	0	0
k__Bacteria|p__Verrucomicrobiota|c__Verrucomicrobiae|o__Chthoniobacterales|f__Chthoniobacteraceae|g__Chthoniobacter	0	0.00981162	0	0	0	0	0	0	0	0	0	0
k__Bacteria|p__Verrucomicrobiota|c__Verrucomicrobiae|o__Chthoniobacterales|f__Terrimicrobiaceae|g__Unclassified	0	0	0	0	0	0	0	0	0	0.042517	0	0
k__Bacteria|p__Verrucomicrobiota|c__Verrucomicrobiae|o__Pedosphaerales|f__Pedosphaeraceae|g__SCGC_AAA164-E04	0	0	0	0	0	0.0212585	0	0	0.0212585	0	0	0
k__Bacteria|p__Verrucomicrobiota|c__Verrucomicrobiae|o__Pedosphaerales|f__Pedosphaeraceae|g__uncultured	0	0	0	0	0	0	0	0	0.0212585	0	0	0.0212585
k__Bacteria|p__Verrucomicrobiota|c__Verrucomicrobiae|o__Verrucomicrobiales|f__Rubritaleaceae|g__Unclassified	0	0	0	0	0	0	0	0	0.042517	0	0	0
k__Bacteria|p__Verrucomicrobiota|c__Verrucomicrobiae|o__Verrucomicrobiales|f__Verrucomicrobiaceae|g__Roseimicrobium	0.0212585	0	0	0	0	0	0	0	0.0212585	0	0	0
k__Bacteria|p__Acidobacteriota|c__Vicinamibacteria|o__Subgroup_9|f__Subgroup_9|g__Subgroup_9	0	0	0	0	0	0	0	0	0	0	0	0.0212585
k__Bacteria|p__Actinobacteriota|c__Acidimicrobiia|o__Microtrichales|f__Ilumatobacteraceae|g__Ilumatobacteraceae	0	0	0	0	0	0	0	0	0	0	0	0.0212585
k__Bacteria|p__Actinobacteriota|c__Acidimicrobiia|o__Microtrichales|f__Unclassified|g__Unclassified	0	0	0	0	0	0	0	0	0.0212585	0	0	0
k__Bacteria|p__Actinobacteriota|c__Actinobacteria|o__Corynebacteriales|f__Dietziaceae|g__Dietzia	0.0212585	0	0	0	0	0	0	0	0	0	0	0
k__Bacteria|p__Actinobacteriota|c__Actinobacteria|o__Frankiales|f__Frankiales|g__Frankiales	0	0	0	0	0	0	0	0	0.0212585	0	0	0
k__Bacteria|p__Actinobacteriota|c__Actinobacteria|o__Frankiales|f__Geodermatophilaceae|g__Klenkia	0.0212585	0	0	0	0	0	0	0	0	0	0	0
k__Bacteria|p__Actinobacteriota|c__Actinobacteria|o__Frankiales|f__Sporichthyaceae|g__Unclassified	0	0.00490581	0	0	0	0	0	0	0	0	0	0
k__Bacteria|p__Actinobacteriota|c__Actinobacteria|o__Frankiales|f__Unclassified|g__Unclassified	0	0.00490581	0	0	0	0	0	0	0	0	0	0
k__Bacteria|p__Actinobacteriota|c__Actinobacteria|o__Micrococcales|f__Dermacoccaceae|g__Dermacoccus	0	0	0	0	0	0	0.0212585	0	0	0	0	0
k__Bacteria|p__Actinobacteriota|c__Actinobacteria|o__Micrococcales|f__Intrasporangiaceae|g__Aquipuribacter	0	0	0	0	0	0	0	0	0	0	0	0.0212585
k__Bacteria|p__Actinobacteriota|c__Actinobacteria|o__Micrococcales|f__Micrococcaceae|g__Citricoccus	0.0212585	0	0	0	0	0	0	0	0	0	0	0
k__Bacteria|p__Actinobacteriota|c__Actinobacteria|o__Micromonosporales|f__Micromonosporaceae|g__Hamadaea	0	0.00490581	0	0	0	0	0	0	0	0	0	0
k__Bacteria|p__Actinobacteriota|c__Actinobacteria|o__Propionibacteriales|f__Propionibacteriaceae|g__uncultured	0.0212585	0	0	0	0	0	0	0	0	0	0	0
k__Bacteria|p__Actinobacteriota|c__Thermoleophilia|o__Unclassified|f__Unclassified|g__Unclassified	0	0	0	0	0	0	0	0	0	0	0.0212585	0
k__Bacteria|p__Bacteroidota|c__Bacteroidia|o__Bacteroidales|f__Tannerellaceae|g__Macellibacteroides	0	0	0	0	0	0.0212585	0	0	0	0	0	0
k__Bacteria|p__Bacteroidota|c__Bacteroidia|o__Chitinophagales|f__Chitinophagaceae|g__Parasegetibacter	0	0	0	0	0	0	0	0	0	0	0	0.0212585
k__Bacteria|p__Bacteroidota|c__Bacteroidia|o__Flavobacteriales|f__Cryomorphaceae|g__uncultured	0	0	0	0	0	0	0	0	0	0	0.0212585	0
k__Bacteria|p__Bacteroidota|c__Bacteroidia|o__Flavobacteriales|f__Weeksellaceae|g__Unclassified	0	0	0	0	0	0	0.0212585	0	0	0	0	0
k__Bacteria|p__Bacteroidota|c__Bacteroidia|o__Unclassified|f__Unclassified|g__Unclassified	0	0	0	0	0	0	0	0	0	0	0.0212585	0
k__Bacteria|p__Campylobacterota|c__Campylobacteria|o__Campylobacterales|f__Sulfurospirillaceae|g__Sulfurospirillum	0.0212585	0	0	0	0	0	0	0	0	0	0	0
k__Bacteria|p__Chloroflexi|c__Anaerolineae|o__Caldilineales|f__Caldilineaceae|g__Caldilineaceae	0	0	0	0	0	0	0	0	0	0	0.0212585	0
k__Bacteria|p__Chloroflexi|c__Anaerolineae|o__Caldilineales|f__Caldilineaceae|g__Unclassified	0	0	0	0	0	0	0	0	0	0	0	0.0212585
k__Bacteria|p__Chloroflexi|c__Anaerolineae|o__SBR1031|f__A4b|g__OLB13	0	0	0	0	0	0	0	0	0	0	0.0212585	0
k__Bacteria|p__Cyanobacteria|c__Cyanobacteriia|o__Cyanobacteriales|f__Coleofasciculaceae|g__Microcoleus_PCC-7113	0	0.00490581	0	0	0	0	0	0	0	0	0	0
k__Bacteria|p__Cyanobacteria|c__Cyanobacteriia|o__Cyanobacteriales|f__Nostocaceae|g__Nostoc_PCC-73102	0	0	0	0	0	0	0	0	0	0	0	0.0212585
k__Bacteria|p__Cyanobacteria|c__Cyanobacteriia|o__Cyanobacteriales|f__Phormidiaceae|g__Tychonema_CCAP_1459-11B	0	0	0	0	0	0	0	0	0	0.0212585	0	0
k__Bacteria|p__Cyanobacteria|c__Cyanobacteriia|o__Leptolyngbyales|f__Leptolyngbyaceae|g__Leptolyngbyaceae	0	0	0	0	0	0	0	0	0	0	0	0.0212585
k__Bacteria|p__Cyanobacteria|c__Cyanobacteriia|o__Oxyphotobacteria_Incertae_Sedis|f__Unknown_Family|g__Unclassified	0	0.00490581	0	0	0	0	0	0	0	0	0	0
k__Bacteria|p__FCPU426|c__FCPU426|o__FCPU426|f__FCPU426|g__FCPU426	0	0.00490581	0	0	0	0	0	0	0	0	0	0
k__Bacteria|p__Firmicutes|c__Bacilli|o__Bacillales|f__Bacillaceae|g__Oceanobacillus	0.0212585	0	0	0	0	0	0	0	0	0	0	0
k__Bacteria|p__Firmicutes|c__Bacilli|o__Bacillales|f__Bacillaceae|g__Salimicrobium	0.0212585	0	0	0	0	0	0	0	0	0	0	0
k__Bacteria|p__Firmicutes|c__Bacilli|o__Bacillales|f__Bacillaceae|g__Terribacillus	0.0212585	0	0	0	0	0	0	0	0	0	0	0
k__Bacteria|p__Firmicutes|c__Bacilli|o__Bacillales|f__Planococcaceae|g__Rummeliibacillus	0	0.00490581	0	0	0	0	0	0	0	0	0	0
k__Bacteria|p__Firmicutes|c__Bacilli|o__Erysipelotrichales|f__Erysipelatoclostridiaceae|g__Catenibacterium	0	0.00490581	0	0	0	0	0	0	0	0	0	0
k__Bacteria|p__Firmicutes|c__Bacilli|o__Erysipelotrichales|f__Erysipelatoclostridiaceae|g__Kandleria	0	0	0	0	0.0212585	0	0	0	0	0	0	0
k__Bacteria|p__Firmicutes|c__Bacilli|o__Erysipelotrichales|f__Erysipelotrichaceae|g__ZOR0006	0.0212585	0	0	0	0	0	0	0	0	0	0	0
k__Bacteria|p__Firmicutes|c__Bacilli|o__Erysipelotrichales|f__Erysipelotrichaceae|g__[Anaerorhabdus]_furcosa_group	0.0212585	0	0	0	0	0	0	0	0	0	0	0
k__Bacteria|p__Firmicutes|c__Bacilli|o__Lactobacillales|f__Lactobacillaceae|g__Lactiplantibacillus	0.0212585	0	0	0	0	0	0	0	0	0	0	0
k__Bacteria|p__Firmicutes|c__Bacilli|o__RsaHf231|f__RsaHf231|g__RsaHf231	0	0.00490581	0	0	0	0	0	0	0	0	0	0
k__Bacteria|p__Firmicutes|c__Bacilli|o__Staphylococcales|f__Staphylococcaceae|g__Jeotgalicoccus	0.0212585	0	0	0	0	0	0	0	0	0	0	0
k__Bacteria|p__Firmicutes|c__Clostridia|o__Caldicoprobacterales|f__Caldicoprobacteraceae|g__Caldicoprobacter	0	0.00490581	0	0	0	0	0	0	0	0	0	0
k__Bacteria|p__Firmicutes|c__Clostridia|o__Christensenellales|f__Christensenellaceae|g__Christensenella	0	0	0	0	0	0.0212585	0	0	0	0	0	0
k__Bacteria|p__Firmicutes|c__Clostridia|o__Clostridiales|f__Clostridiaceae|g__Clostridium_sensu_stricto_10	0	0	0	0	0	0	0	0	0.0212585	0	0	0
k__Bacteria|p__Firmicutes|c__Clostridia|o__Clostridiales|f__Clostridiaceae|g__Clostridium_sensu_stricto_3	0	0	0	0	0	0	0	0	0	0	0	0.0212585
k__Bacteria|p__Firmicutes|c__Clostridia|o__Clostridiales|f__Clostridiaceae|g__Proteiniclasticum	0.0212585	0	0	0	0	0	0	0	0	0	0	0
k__Bacteria|p__Firmicutes|c__Clostridia|o__Lachnospirales|f__Lachnospiraceae|g__Acetitomaculum	0	0.00490581	0	0	0	0	0	0	0	0	0	0
k__Bacteria|p__Firmicutes|c__Clostridia|o__Lachnospirales|f__Lachnospiraceae|g__Anaerostignum	0	0.00490581	0	0	0	0	0	0	0	0	0	0
k__Bacteria|p__Firmicutes|c__Clostridia|o__Lachnospirales|f__Lachnospiraceae|g__Butyrivibrio	0	0.00490581	0	0	0	0	0	0	0	0	0	0
k__Bacteria|p__Firmicutes|c__Clostridia|o__Lachnospirales|f__Lachnospiraceae|g__Cellulosilyticum	0	0.00490581	0	0	0	0	0	0	0	0	0	0
k__Bacteria|p__Firmicutes|c__Clostridia|o__Lachnospirales|f__Lachnospiraceae|g__Hespellia	0.0212585	0	0	0	0	0	0	0	0	0	0	0
k__Bacteria|p__Firmicutes|c__Clostridia|o__Lachnospirales|f__Lachnospiraceae|g__Lachnospiraceae_UCG-010	0	0.00490581	0	0	0	0	0	0	0	0	0	0
k__Bacteria|p__Firmicutes|c__Clostridia|o__Lachnospirales|f__Lachnospiraceae|g__[Eubacterium]_ventriosum_group	0	0.00490581	0	0	0	0	0	0	0	0	0	0
k__Bacteria|p__Firmicutes|c__Clostridia|o__Oscillospirales|f__Butyricicoccaceae|g__uncultured	0	0	0	0	0	0	0	0	0	0	0.0212585	0
k__Bacteria|p__Firmicutes|c__Clostridia|o__Oscillospirales|f__Hungateiclostridiaceae|g__Anaerobacterium	0	0	0	0	0	0	0	0	0	0	0.0212585	0
k__Bacteria|p__Firmicutes|c__Clostridia|o__Oscillospirales|f__Ruminococcaceae|g__Incertae_Sedis	0	0.00490581	0	0	0	0	0	0	0	0	0	0
k__Bacteria|p__Firmicutes|c__Clostridia|o__Peptostreptococcales-Tissierellales|f__Anaerovoracaceae|g__Unclassified	0.0212585	0	0	0	0	0	0	0	0	0	0	0
k__Bacteria|p__Firmicutes|c__Clostridia|o__Peptostreptococcales-Tissierellales|f__Family_XI|g__Soehngenia	0.0212585	0	0	0	0	0	0	0	0	0	0	0
k__Bacteria|p__Firmicutes|c__Clostridia|o__Peptostreptococcales-Tissierellales|f__Peptostreptococcaceae|g__Clostridioides	0	0	0.0212585	0	0	0	0	0	0	0	0	0
k__Bacteria|p__Firmicutes|c__Clostridia|o__Peptostreptococcales-Tissierellales|f__Peptostreptococcales-Tissierellales|g__JTB215	0.0212585	0	0	0	0	0	0	0	0	0	0	0
k__Bacteria|p__Firmicutes|c__Clostridia|o__Peptostreptococcales-Tissierellales|f__Sedimentibacteraceae|g__Sedimentibacter	0	0	0	0	0	0	0	0	0.0212585	0	0	0
k__Bacteria|p__Firmicutes|c__Limnochordia|o__Limnochordia|f__Limnochordia|g__Hydrogenispora	0	0.00490581	0	0	0	0	0	0	0	0	0	0
k__Bacteria|p__Firmicutes|c__Negativicutes|o__Acidaminococcales|f__Acidaminococcaceae|g__Phascolarctobacterium	0.0212585	0	0	0	0	0	0	0	0	0	0	0
k__Bacteria|p__Myxococcota|c__Polyangia|o__Polyangiales|f__Polyangiaceae|g__Polyangium	0	0	0	0	0	0	0	0	0	0.0212585	0	0
k__Bacteria|p__Patescibacteria|c__ABY1|o__Candidatus_Magasanikbacteria|f__Candidatus_Magasanikbacteria|g__Candidatus_Magasanikbacteria	0	0	0	0.0212585	0	0	0	0	0	0	0	0
k__Bacteria|p__Patescibacteria|c__ABY1|o__Candidatus_Uhrbacteria|f__Candidatus_Uhrbacteria|g__Candidatus_Uhrbacteria	0	0	0	0.0212585	0	0	0	0	0	0	0	0
k__Bacteria|p__Patescibacteria|c__Parcubacteria|o__Candidatus_Yanofskybacteria|f__Candidatus_Yanofskybacteria|g__Candidatus_Yanofskybacteria	0	0.00490581	0	0	0	0	0	0	0	0	0	0
k__Bacteria|p__Planctomycetota|c__Phycisphaerae|o__Phycisphaerales|f__Phycisphaeraceae|g__Unclassified	0	0	0	0	0.0212585	0	0	0	0	0	0	0
k__Bacteria|p__Planctomycetota|c__Phycisphaerae|o__Tepidisphaerales|f__Tepidisphaeraceae|g__Tepidisphaeraceae	0	0	0	0	0	0	0	0	0	0	0.0212585	0
k__Bacteria|p__Planctomycetota|c__Planctomycetes|o__Pirellulales|f__Pirellulaceae|g__Rubripirellula	0	0	0	0	0	0.0212585	0	0	0	0	0	0
k__Bacteria|p__Planctomycetota|c__Planctomycetes|o__Planctomycetales|f__Rubinisphaeraceae|g__Fuerstia	0.0212585	0	0	0	0	0	0	0	0	0	0	0
k__Bacteria|p__Planctomycetota|c__Planctomycetes|o__Planctomycetales|f__Rubinisphaeraceae|g__Rubinisphaeraceae	0	0	0	0	0	0.0212585	0	0	0	0	0	0
k__Bacteria|p__Proteobacteria|c__Alphaproteobacteria|o__Caulobacterales|f__Caulobacteraceae|g__Unclassified	0	0	0	0	0	0	0	0	0	0.0212585	0	0
k__Bacteria|p__Proteobacteria|c__Alphaproteobacteria|o__Elsterales|f__Elsteraceae|g__Elstera	0	0	0	0	0	0	0	0	0	0.0212585	0	0
k__Bacteria|p__Proteobacteria|c__Alphaproteobacteria|o__Parvibaculales|f__Parvibaculaceae|g__Mf105b01	0	0	0	0	0	0	0	0	0	0	0.0212585	0
k__Bacteria|p__Proteobacteria|c__Alphaproteobacteria|o__Rhizobiales|f__Hyphomicrobiaceae|g__Hyphomicrobiaceae	0	0.00490581	0	0	0	0	0	0	0	0	0	0
k__Bacteria|p__Proteobacteria|c__Alphaproteobacteria|o__Rhizobiales|f__Rhizobiaceae|g__Aliihoeflea	0.0212585	0	0	0	0	0	0	0	0	0	0	0
k__Bacteria|p__Proteobacteria|c__Alphaproteobacteria|o__Rhizobiales|f__Stappiaceae|g__Unclassified	0	0	0	0	0	0	0	0	0	0	0.0212585	0
k__Bacteria|p__Proteobacteria|c__Alphaproteobacteria|o__Rhizobiales|f__Xanthobacteraceae|g__Pseudolabrys	0	0	0	0	0	0	0	0	0	0	0	0.0212585
k__Bacteria|p__Proteobacteria|c__Alphaproteobacteria|o__Rhizobiales|f__Xanthobacteraceae|g__Xanthobacter	0.0212585	0	0	0	0	0	0	0	0	0	0	0
k__Bacteria|p__Proteobacteria|c__Alphaproteobacteria|o__Rhodobacterales|f__Rhodobacteraceae|g__Amaricoccus	0	0.00490581	0	0	0	0	0	0	0	0	0	0
k__Bacteria|p__Proteobacteria|c__Alphaproteobacteria|o__Rhodobacterales|f__Rhodobacteraceae|g__Donghicola	0	0	0	0.0212585	0	0	0	0	0	0	0	0
k__Bacteria|p__Proteobacteria|c__Alphaproteobacteria|o__Rhodobacterales|f__Rhodobacteraceae|g__Flavimaricola	0	0	0	0	0	0	0	0	0	0.0212585	0	0
k__Bacteria|p__Proteobacteria|c__Alphaproteobacteria|o__Rhodobacterales|f__Rhodobacteraceae|g__HIMB11	0	0.00490581	0	0	0	0	0	0	0	0	0	0
k__Bacteria|p__Proteobacteria|c__Alphaproteobacteria|o__Rhodobacterales|f__Rhodobacteraceae|g__Planktotalea	0	0	0	0.0212585	0	0	0	0	0	0	0	0
k__Bacteria|p__Proteobacteria|c__Alphaproteobacteria|o__Rhodobacterales|f__Rhodobacteraceae|g__Rhodobacteraceae	0	0	0	0	0	0	0	0	0	0	0.0212585	0
k__Bacteria|p__Proteobacteria|c__Alphaproteobacteria|o__Rhodobacterales|f__Rhodobacteraceae|g__Ruegeria	0	0	0	0	0	0.0212585	0	0	0	0	0	0
k__Bacteria|p__Proteobacteria|c__Alphaproteobacteria|o__Rhodobacterales|f__Rhodobacteraceae|g__Shimia	0	0	0	0.0212585	0	0	0	0	0	0	0	0
k__Bacteria|p__Proteobacteria|c__Alphaproteobacteria|o__Rhodobacterales|f__Rhodobacteraceae|g__Sulfitobacter	0	0	0	0	0	0	0	0	0.0212585	0	0	0
k__Bacteria|p__Proteobacteria|c__Alphaproteobacteria|o__Rickettsiales|f__Rickettsiaceae|g__Candidatus_Trichorickettsia	0	0.00490581	0	0	0	0	0	0	0	0	0	0
k__Bacteria|p__Proteobacteria|c__Alphaproteobacteria|o__Rickettsiales|f__Rickettsiales|g__Candidatus_Jidaibacter	0	0	0	0	0	0	0.0212585	0	0	0	0	0
k__Bacteria|p__Proteobacteria|c__Alphaproteobacteria|o__Sneathiellales|f__Sneathiellaceae|g__Sneathiella	0	0	0	0.0212585	0	0	0	0	0	0	0	0
k__Bacteria|p__Proteobacteria|c__Alphaproteobacteria|o__Sphingomonadales|f__Sphingomonadaceae|g__DSSF69	0.0212585	0	0	0	0	0	0	0	0	0	0	0
k__Bacteria|p__Proteobacteria|c__Gammaproteobacteria|o__Burkholderiales|f__Alcaligenaceae|g__Oligella	0	0	0.0212585	0	0	0	0	0	0	0	0	0
k__Bacteria|p__Proteobacteria|c__Gammaproteobacteria|o__Burkholderiales|f__Aquaspirillaceae|g__Aquaspirillum	0	0	0	0	0	0	0	0	0	0	0	0.0212585
k__Bacteria|p__Proteobacteria|c__Gammaproteobacteria|o__Burkholderiales|f__Comamonadaceae|g__Diaphorobacter	0.0212585	0	0	0	0	0	0	0	0	0	0	0
k__Bacteria|p__Proteobacteria|c__Gammaproteobacteria|o__Burkholderiales|f__Comamonadaceae|g__Inhella	0	0.00490581	0	0	0	0	0	0	0	0	0	0
k__Bacteria|p__Proteobacteria|c__Gammaproteobacteria|o__Burkholderiales|f__Methylophilaceae|g__UBA6140	0	0	0	0	0	0	0	0	0	0	0.0212585	0
k__Bacteria|p__Proteobacteria|c__Gammaproteobacteria|o__Burkholderiales|f__Neisseriaceae|g__Neisseria	0	0.00490581	0	0	0	0	0	0	0	0	0	0
k__Bacteria|p__Proteobacteria|c__Gammaproteobacteria|o__Burkholderiales|f__Nitrosomonadaceae|g__MND1	0	0.00490581	0	0	0	0	0	0	0	0	0	0
k__Bacteria|p__Proteobacteria|c__Gammaproteobacteria|o__CCD24|f__CCD24|g__CCD24	0	0	0	0	0	0.0212585	0	0	0	0	0	0
k__Bacteria|p__Proteobacteria|c__Gammaproteobacteria|o__Enterobacterales|f__Alteromonadaceae|g__Aestuariibacter	0	0	0	0.0212585	0	0	0	0	0	0	0	0
k__Bacteria|p__Proteobacteria|c__Gammaproteobacteria|o__Enterobacterales|f__Alteromonadaceae|g__Unclassified	0	0	0	0.0212585	0	0	0	0	0	0	0	0
k__Bacteria|p__Proteobacteria|c__Gammaproteobacteria|o__Enterobacterales|f__Colwelliaceae|g__Litorilituus	0	0	0	0.0212585	0	0	0	0	0	0	0	0
k__Bacteria|p__Proteobacteria|c__Gammaproteobacteria|o__Enterobacterales|f__Idiomarinaceae|g__Idiomarina	0.0212585	0	0	0	0	0	0	0	0	0	0	0
k__Bacteria|p__Proteobacteria|c__Gammaproteobacteria|o__Enterobacterales|f__Pasteurellaceae|g__uncultured	0	0	0	0	0	0	0.0212585	0	0	0	0	0
k__Bacteria|p__Proteobacteria|c__Gammaproteobacteria|o__Enterobacterales|f__Unclassified|g__Unclassified	0	0	0	0	0	0	0	0.0212585	0	0	0	0
k__Bacteria|p__Proteobacteria|c__Gammaproteobacteria|o__Enterobacterales|f__Vibrionaceae|g__Unclassified	0	0	0	0.0212585	0	0	0	0	0	0	0	0
k__Bacteria|p__Proteobacteria|c__Gammaproteobacteria|o__Nitrococcales|f__Nitrococcaceae|g__Nitrococcus	0	0	0	0	0.0212585	0	0	0	0	0	0	0
k__Bacteria|p__Proteobacteria|c__Gammaproteobacteria|o__Pseudomonadales|f__Porticoccaceae|g__C1-B045	0	0	0	0	0	0.0212585	0	0	0	0	0	0
k__Bacteria|p__Proteobacteria|c__Gammaproteobacteria|o__Pseudomonadales|f__Saccharospirillaceae|g__uncultured	0	0	0	0	0	0	0	0.0212585	0	0	0	0
k__Bacteria|p__Proteobacteria|c__Gammaproteobacteria|o__Pseudomonadales|f__Spongiibacteraceae|g__BD1-7_clade	0	0	0	0.0212585	0	0	0	0	0	0	0	0
k__Bacteria|p__Proteobacteria|c__Gammaproteobacteria|o__Salinisphaerales|f__Solimonadaceae|g__Unclassified	0	0	0.0212585	0	0	0	0	0	0	0	0	0
k__Bacteria|p__Proteobacteria|c__Gammaproteobacteria|o__Steroidobacterales|f__Steroidobacteraceae|g__uncultured	0	0	0	0	0	0	0	0	0	0	0	0.0212585
k__Bacteria|p__Proteobacteria|c__Gammaproteobacteria|o__Thiotrichales|f__Thiotrichaceae|g__Leucothrix	0	0	0	0.0212585	0	0	0	0	0	0	0	0
k__Bacteria|p__Proteobacteria|c__Gammaproteobacteria|o__Xanthomonadales|f__Xanthomonadaceae|g__Unclassified	0	0	0	0	0	0	0	0	0	0	0.0212585	0
k__Bacteria|p__Spirochaetota|c__Leptospirae|o__Leptospirales|f__Leptospiraceae|g__Turneriella	0	0	0	0	0	0	0	0	0	0.0212585	0	0
k__Bacteria|p__Synergistota|c__Synergistia|o__Synergistales|f__Synergistaceae|g__Pyramidobacter	0	0	0	0	0.0212585	0	0	0	0	0	0	0
k__Bacteria|p__Thermotogota|c__Thermotogae|o__Petrotogales|f__Petrotogaceae|g__SC103	0	0.00490581	0	0	0	0	0	0	0	0	0	0
k__Bacteria|p__Verrucomicrobiota|c__Chlamydiae|o__Chlamydiales|f__Parachlamydiaceae|g__Candidatus_Metachlamydia	0	0	0	0	0	0	0	0	0	0.0212585	0	0
k__Bacteria|p__Verrucomicrobiota|c__Chlamydiae|o__Chlamydiales|f__Simkaniaceae|g__uncultured	0	0	0	0	0	0	0	0	0	0	0	0.0212585
k__Bacteria|p__Verrucomicrobiota|c__Chlamydiae|o__Chlamydiales|f__cvE6|g__cvE6	0	0	0	0	0	0.0212585	0	0	0	0	0	0
k__Bacteria|p__Verrucomicrobiota|c__Verrucomicrobiae|o__Pedosphaerales|f__Pedosphaeraceae|g__DEV114	0	0	0	0	0	0	0	0	0	0	0	0.0212585
k__Bacteria|p__Verrucomicrobiota|c__Verrucomicrobiae|o__Verrucomicrobiales|f__Rubritaleaceae|g__Persicirhabdus	0	0.00490581	0	0	0	0	0	0	0	0	0	0
